# Supplementary material for: Gemmatimonas groenlandica sp. nov. Is an Aerobic Anoxygenic Phototroph in the Phylum Gemmatimonadetes
Source: Front Microbiol. 2021 Jan 15;11:606612. doi: 10.3389/fmicb.2020.606612 (PMC7844134; doi:10.3389/fmicb.2020.606612)
Supplement: Supplementary Table 1 — Comparison of the genome annotations of G. groenlandica and G. phototrophica. [file Table_1.XLSX]

## Sheet: Metabolic reconstruction (RAST)
Presence	Category	Subcategory	Subsystem	Role	RAST accession ID in Gemmatimonas groenlandica	RAST accession ID in Gemmatimonas phototrophica
Gemmatimonas groenlandica & Gemmatimonas phototrophica	Amino Acids and Derivatives	Alanine, serine, and glycine	Alanine biosynthesis	Alanine racemase (EC 5.1.1.1)	fig|2732249.4.peg.1417	fig|1379270.11.peg.1595
Gemmatimonas groenlandica & Gemmatimonas phototrophica	Amino Acids and Derivatives	Alanine, serine, and glycine	Alanine biosynthesis	Branched-chain amino acid aminotransferase (EC 2.6.1.42)	fig|2732249.4.peg.3389	fig|1379270.11.peg.3667
Gemmatimonas groenlandica & Gemmatimonas phototrophica	Amino Acids and Derivatives	Alanine, serine, and glycine	Alanine biosynthesis	Cysteine desulfurase (EC 2.8.1.7)	fig|2732249.4.peg.2	fig|1379270.11.peg.831
Gemmatimonas groenlandica & Gemmatimonas phototrophica	Amino Acids and Derivatives	Alanine, serine, and glycine	Alanine biosynthesis	Ferredoxin, 2Fe-2S	fig|2732249.4.peg.4238	fig|1379270.11.peg.3094
Gemmatimonas groenlandica & Gemmatimonas phototrophica	Amino Acids and Derivatives	Alanine, serine, and glycine	Glycine Biosynthesis	2-amino-3-ketobutyrate coenzyme A ligase (EC 2.3.1.29)	fig|2732249.4.peg.2335	fig|1379270.11.peg.846
Gemmatimonas groenlandica & Gemmatimonas phototrophica	Amino Acids and Derivatives	Alanine, serine, and glycine	Glycine Biosynthesis	L-threonine 3-dehydrogenase (EC 1.1.1.103)	fig|2732249.4.peg.2334	fig|1379270.11.peg.847
Gemmatimonas groenlandica & Gemmatimonas phototrophica	Amino Acids and Derivatives	Alanine, serine, and glycine	Glycine Biosynthesis	Serine hydroxymethyltransferase (EC 2.1.2.1)	fig|2732249.4.peg.1577	fig|1379270.11.peg.1489
Gemmatimonas groenlandica & Gemmatimonas phototrophica	Amino Acids and Derivatives	Alanine, serine, and glycine	Glycine and Serine Utilization	2-amino-3-ketobutyrate coenzyme A ligase (EC 2.3.1.29)	fig|2732249.4.peg.2335	fig|1379270.11.peg.846
Gemmatimonas groenlandica & Gemmatimonas phototrophica	Amino Acids and Derivatives	Alanine, serine, and glycine	Glycine and Serine Utilization	Aminomethyltransferase (glycine cleavage system T protein) (EC 2.1.2.10)	fig|2732249.4.peg.410	fig|1379270.11.peg.2541
Gemmatimonas groenlandica & Gemmatimonas phototrophica	Amino Acids and Derivatives	Alanine, serine, and glycine	Glycine and Serine Utilization	Cystathionine beta-synthase (EC 4.2.1.22)	fig|2732249.4.peg.3208	fig|1379270.11.peg.3966
Gemmatimonas groenlandica & Gemmatimonas phototrophica	Amino Acids and Derivatives	Alanine, serine, and glycine	Glycine and Serine Utilization	Cystathionine gamma-lyase (EC 4.4.1.1)	fig|2732249.4.peg.485	fig|1379270.11.peg.341
Gemmatimonas groenlandica & Gemmatimonas phototrophica	Amino Acids and Derivatives	Alanine, serine, and glycine	Glycine and Serine Utilization	D-3-phosphoglycerate dehydrogenase (EC 1.1.1.95)	fig|2732249.4.peg.2075	fig|1379270.11.peg.288
Gemmatimonas groenlandica & Gemmatimonas phototrophica	Amino Acids and Derivatives	Alanine, serine, and glycine	Glycine and Serine Utilization	Glycine cleavage system H protein	fig|2732249.4.peg.2227	fig|1379270.11.peg.957
Gemmatimonas groenlandica & Gemmatimonas phototrophica	Amino Acids and Derivatives	Alanine, serine, and glycine	Glycine and Serine Utilization	Glycine dehydrogenase [decarboxylating] (glycine cleavage system P protein) (EC 1.4.4.2)	fig|2732249.4.peg.2228	fig|1379270.11.peg.956
Gemmatimonas groenlandica & Gemmatimonas phototrophica	Amino Acids and Derivatives	Alanine, serine, and glycine	Glycine and Serine Utilization	L-serine dehydratase, alpha subunit (EC 4.3.1.17)	fig|2732249.4.peg.2177	fig|1379270.11.peg.1007
Gemmatimonas groenlandica & Gemmatimonas phototrophica	Amino Acids and Derivatives	Alanine, serine, and glycine	Glycine and Serine Utilization	L-serine dehydratase, beta subunit (EC 4.3.1.17)	fig|2732249.4.peg.2178	fig|1379270.11.peg.1006
Gemmatimonas groenlandica & Gemmatimonas phototrophica	Amino Acids and Derivatives	Alanine, serine, and glycine	Glycine and Serine Utilization	Monoamine oxidase (1.4.3.4)	fig|2732249.4.peg.4103	fig|1379270.11.peg.536
Gemmatimonas groenlandica & Gemmatimonas phototrophica	Amino Acids and Derivatives	Alanine, serine, and glycine	Glycine and Serine Utilization	Phosphoserine phosphatase (EC 3.1.3.3)	fig|2732249.4.peg.2930	fig|1379270.11.peg.286
Gemmatimonas groenlandica & Gemmatimonas phototrophica	Amino Acids and Derivatives	Alanine, serine, and glycine	Glycine and Serine Utilization	Serine hydroxymethyltransferase (EC 2.1.2.1)	fig|2732249.4.peg.1577	fig|1379270.11.peg.1489
Gemmatimonas groenlandica & Gemmatimonas phototrophica	Amino Acids and Derivatives	Alanine, serine, and glycine	Glycine and Serine Utilization	Seryl-tRNA synthetase (EC 6.1.1.11)	fig|2732249.4.peg.1267	fig|1379270.11.peg.1704
Gemmatimonas groenlandica & Gemmatimonas phototrophica	Amino Acids and Derivatives	Alanine, serine, and glycine	Glycine cleavage system	Aminomethyltransferase (glycine cleavage system T protein) (EC 2.1.2.10)	fig|2732249.4.peg.410	fig|1379270.11.peg.2541
Gemmatimonas groenlandica & Gemmatimonas phototrophica	Amino Acids and Derivatives	Alanine, serine, and glycine	Glycine cleavage system	Dihydrolipoamide dehydrogenase (EC 1.8.1.4)	fig|2732249.4.peg.2247	fig|1379270.11.peg.937
Gemmatimonas groenlandica & Gemmatimonas phototrophica	Amino Acids and Derivatives	Alanine, serine, and glycine	Glycine cleavage system	Glycine cleavage system H protein	fig|2732249.4.peg.2227	fig|1379270.11.peg.957
Gemmatimonas groenlandica & Gemmatimonas phototrophica	Amino Acids and Derivatives	Alanine, serine, and glycine	Glycine cleavage system	Glycine dehydrogenase [decarboxylating] (glycine cleavage system P protein) (EC 1.4.4.2)	fig|2732249.4.peg.2228	fig|1379270.11.peg.956
Gemmatimonas groenlandica & Gemmatimonas phototrophica	Amino Acids and Derivatives	Alanine, serine, and glycine	Serine Biosynthesis	D-3-phosphoglycerate dehydrogenase (EC 1.1.1.95)	fig|2732249.4.peg.2075	fig|1379270.11.peg.288
Gemmatimonas groenlandica & Gemmatimonas phototrophica	Amino Acids and Derivatives	Alanine, serine, and glycine	Serine Biosynthesis	Phosphoserine phosphatase (EC 3.1.3.3)	fig|2732249.4.peg.2930	fig|1379270.11.peg.286
Gemmatimonas groenlandica & Gemmatimonas phototrophica	Amino Acids and Derivatives	Alanine, serine, and glycine	Serine Biosynthesis	Serine hydroxymethyltransferase (EC 2.1.2.1)	fig|2732249.4.peg.1577	fig|1379270.11.peg.1489
Gemmatimonas groenlandica	Amino Acids and Derivatives	Alanine, serine, and glycine	Glycine and Serine Utilization	L-serine dehydratase, (PLP)-dependent (EC 4.3.1.17)	fig|2732249.4.peg.3927
Gemmatimonas groenlandica	Amino Acids and Derivatives	Alanine, serine, and glycine	Glycine and Serine Utilization	Threonine dehydratase, catabolic (EC 4.3.1.19)	fig|2732249.4.peg.3737
Gemmatimonas groenlandica & Gemmatimonas phototrophica	Amino Acids and Derivatives	Arginine; urea cycle, polyamines	Arginine Deiminase Pathway	Arginine pathway regulatory protein ArgR, repressor of arg regulon	fig|2732249.4.peg.2965	fig|1379270.11.peg.247
Gemmatimonas groenlandica & Gemmatimonas phototrophica	Amino Acids and Derivatives	Arginine; urea cycle, polyamines	Arginine Deiminase Pathway	Ornithine carbamoyltransferase (EC 2.1.3.3)	fig|2732249.4.peg.408	fig|1379270.11.peg.2543
Gemmatimonas groenlandica & Gemmatimonas phototrophica	Amino Acids and Derivatives	Arginine; urea cycle, polyamines	Arginine and Ornithine Degradation	Agmatine deiminase (EC 3.5.3.12)	fig|2732249.4.peg.215	fig|1379270.11.peg.2721
Gemmatimonas groenlandica & Gemmatimonas phototrophica	Amino Acids and Derivatives	Arginine; urea cycle, polyamines	Arginine and Ornithine Degradation	Arginase (EC 3.5.3.1)	fig|2732249.4.peg.3740	fig|1379270.11.peg.3313
Gemmatimonas groenlandica & Gemmatimonas phototrophica	Amino Acids and Derivatives	Arginine; urea cycle, polyamines	Arginine and Ornithine Degradation	Arginine pathway regulatory protein ArgR, repressor of arg regulon	fig|2732249.4.peg.2965	fig|1379270.11.peg.247
Gemmatimonas groenlandica & Gemmatimonas phototrophica	Amino Acids and Derivatives	Arginine; urea cycle, polyamines	Arginine and Ornithine Degradation	Biosynthetic arginine decarboxylase (EC 4.1.1.19)	fig|2732249.4.peg.832	fig|1379270.11.peg.2145
Gemmatimonas groenlandica & Gemmatimonas phototrophica	Amino Acids and Derivatives	Arginine; urea cycle, polyamines	Arginine and Ornithine Degradation	Delta-1-pyrroline-5-carboxylate dehydrogenase (EC 1.2.1.88)	fig|2732249.4.peg.4175	fig|1379270.11.peg.3163
Gemmatimonas groenlandica & Gemmatimonas phototrophica	Amino Acids and Derivatives	Arginine; urea cycle, polyamines	Arginine and Ornithine Degradation	NADP-specific glutamate dehydrogenase (EC 1.4.1.4)	fig|2732249.4.peg.1216	fig|1379270.11.peg.1756
Gemmatimonas groenlandica & Gemmatimonas phototrophica	Amino Acids and Derivatives	Arginine; urea cycle, polyamines	Arginine and Ornithine Degradation	Ornithine aminotransferase (EC 2.6.1.13)	fig|2732249.4.peg.3739	fig|1379270.11.peg.3314
Gemmatimonas groenlandica & Gemmatimonas phototrophica	Amino Acids and Derivatives	Arginine; urea cycle, polyamines	Arginine and Ornithine Degradation	Ornithine carbamoyltransferase (EC 2.1.3.3)	fig|2732249.4.peg.408	fig|1379270.11.peg.2543
Gemmatimonas groenlandica & Gemmatimonas phototrophica	Amino Acids and Derivatives	Arginine; urea cycle, polyamines	Arginine and Ornithine Degradation	Ornithine cyclodeaminase (EC 4.3.1.12)	fig|2732249.4.peg.3305	fig|1379270.11.peg.3742
Gemmatimonas groenlandica & Gemmatimonas phototrophica	Amino Acids and Derivatives	Arginine; urea cycle, polyamines	Cyanophycin Metabolism	Asparagine synthetase [glutamine-hydrolyzing] (EC 6.3.5.4)	fig|2732249.4.peg.142	fig|1379270.11.peg.499
Gemmatimonas groenlandica & Gemmatimonas phototrophica	Amino Acids and Derivatives	Arginine; urea cycle, polyamines	Cyanophycin Metabolism	Cyanophycin synthase (EC 6.3.2.29)(EC 6.3.2.30)	fig|2732249.4.peg.4465	fig|1379270.11.peg.2962
Gemmatimonas groenlandica & Gemmatimonas phototrophica	Amino Acids and Derivatives	Arginine; urea cycle, polyamines	Cyanophycin Metabolism	Cyanophycinase (EC 3.4.15.6)	fig|2732249.4.peg.852	fig|1379270.11.peg.890
Gemmatimonas groenlandica & Gemmatimonas phototrophica	Amino Acids and Derivatives	Arginine; urea cycle, polyamines	Polyamine Metabolism	Agmatine deiminase (EC 3.5.3.12)	fig|2732249.4.peg.215	fig|1379270.11.peg.2721
Gemmatimonas groenlandica & Gemmatimonas phototrophica	Amino Acids and Derivatives	Arginine; urea cycle, polyamines	Polyamine Metabolism	Biosynthetic arginine decarboxylase (EC 4.1.1.19)	fig|2732249.4.peg.832	fig|1379270.11.peg.2145
Gemmatimonas groenlandica & Gemmatimonas phototrophica	Amino Acids and Derivatives	Arginine; urea cycle, polyamines	Polyamine Metabolism	Spermidine synthase (EC 2.5.1.16)	fig|2732249.4.peg.4191	fig|1379270.11.peg.3147
Gemmatimonas phototrophica	Amino Acids and Derivatives	Arginine; urea cycle, polyamines	Arginine and Ornithine Degradation	Agmatinase (EC 3.5.3.11)		fig|1379270.11.peg.3938
Gemmatimonas phototrophica	Amino Acids and Derivatives	Arginine; urea cycle, polyamines	Polyamine Metabolism	S-adenosylmethionine decarboxylase proenzyme (EC 4.1.1.50), prokaryotic class 1B		fig|1379270.11.peg.3152
Gemmatimonas groenlandica & Gemmatimonas phototrophica	Amino Acids and Derivatives	Aromatic amino acids and derivatives	Aromatic amino acid degradation	4-hydroxyphenylpyruvate dioxygenase (EC 1.13.11.27)	fig|2732249.4.peg.722	fig|1379270.11.peg.2225
Gemmatimonas groenlandica & Gemmatimonas phototrophica	Amino Acids and Derivatives	Aromatic amino acids and derivatives	Aromatic amino acid degradation	Aromatic-L-amino-acid decarboxylase (EC 4.1.1.28)	fig|2732249.4.peg.3979	fig|1379270.11.peg.3180
Gemmatimonas groenlandica & Gemmatimonas phototrophica	Amino Acids and Derivatives	Aromatic amino acids and derivatives	Aromatic amino acid degradation	Kynurenine formamidase, bacterial (EC 3.5.1.9)	fig|2732249.4.peg.1785	fig|1379270.11.peg.1292
Gemmatimonas groenlandica & Gemmatimonas phototrophica	Amino Acids and Derivatives	Aromatic amino acids and derivatives	Aromatic amino acid degradation	Phenylalanine-4-hydroxylase (EC 1.14.16.1)	fig|2732249.4.peg.1513	fig|1379270.11.peg.3756
Gemmatimonas groenlandica & Gemmatimonas phototrophica	Amino Acids and Derivatives	Aromatic amino acids and derivatives	Chorismate: Intermediate for synthesis of Tryptophan, PAPA antibiotics, PABA, 3-hydroxyanthranilate and more.	Anthranilate phosphoribosyltransferase (EC 2.4.2.18)	fig|2732249.4.peg.1077	fig|1379270.11.peg.1889
Gemmatimonas groenlandica & Gemmatimonas phototrophica	Amino Acids and Derivatives	Aromatic amino acids and derivatives	Chorismate: Intermediate for synthesis of Tryptophan, PAPA antibiotics, PABA, 3-hydroxyanthranilate and more.	Anthranilate synthase, amidotransferase component (EC 4.1.3.27)	fig|2732249.4.peg.1182	fig|1379270.11.peg.1788
Gemmatimonas groenlandica & Gemmatimonas phototrophica	Amino Acids and Derivatives	Aromatic amino acids and derivatives	Chorismate: Intermediate for synthesis of Tryptophan, PAPA antibiotics, PABA, 3-hydroxyanthranilate and more.	Anthranilate synthase, aminase component (EC 4.1.3.27)	fig|2732249.4.peg.498	fig|1379270.11.peg.2452
Gemmatimonas groenlandica & Gemmatimonas phototrophica	Amino Acids and Derivatives	Aromatic amino acids and derivatives	Chorismate: Intermediate for synthesis of Tryptophan, PAPA antibiotics, PABA, 3-hydroxyanthranilate and more.	Indole-3-glycerol phosphate synthase (EC 4.1.1.48)	fig|2732249.4.peg.1079	fig|1379270.11.peg.1887
Gemmatimonas groenlandica & Gemmatimonas phototrophica	Amino Acids and Derivatives	Aromatic amino acids and derivatives	Chorismate: Intermediate for synthesis of Tryptophan, PAPA antibiotics, PABA, 3-hydroxyanthranilate and more.	Para-aminobenzoate synthase, amidotransferase component (EC 2.6.1.85)	fig|2732249.4.peg.1182	fig|1379270.11.peg.1788
Gemmatimonas groenlandica & Gemmatimonas phototrophica	Amino Acids and Derivatives	Aromatic amino acids and derivatives	Chorismate: Intermediate for synthesis of Tryptophan, PAPA antibiotics, PABA, 3-hydroxyanthranilate and more.	Phosphoribosylanthranilate isomerase (EC 5.3.1.24)	fig|2732249.4.peg.1080	fig|1379270.11.peg.1886
Gemmatimonas groenlandica & Gemmatimonas phototrophica	Amino Acids and Derivatives	Aromatic amino acids and derivatives	Chorismate: Intermediate for synthesis of Tryptophan, PAPA antibiotics, PABA, 3-hydroxyanthranilate and more.	Phosphoribosylformimino-5-aminoimidazole carboxamide ribotide isomerase (EC 5.3.1.16)	fig|2732249.4.peg.2984	fig|1379270.11.peg.224
Gemmatimonas groenlandica & Gemmatimonas phototrophica	Amino Acids and Derivatives	Aromatic amino acids and derivatives	Chorismate: Intermediate for synthesis of Tryptophan, PAPA antibiotics, PABA, 3-hydroxyanthranilate and more.	Tryptophan synthase alpha chain (EC 4.2.1.20)	fig|2732249.4.peg.1084	fig|1379270.11.peg.1882
Gemmatimonas groenlandica & Gemmatimonas phototrophica	Amino Acids and Derivatives	Aromatic amino acids and derivatives	Chorismate: Intermediate for synthesis of Tryptophan, PAPA antibiotics, PABA, 3-hydroxyanthranilate and more.	Tryptophan synthase beta chain (EC 4.2.1.20)	fig|2732249.4.peg.1081	fig|1379270.11.peg.1885
Gemmatimonas groenlandica & Gemmatimonas phototrophica	Amino Acids and Derivatives	Aromatic amino acids and derivatives	Common Pathway For Synthesis of Aromatic Compounds (DAHP synthase to chorismate)	2-keto-3-deoxy-D-arabino-heptulosonate-7-phosphate synthase I beta (EC 2.5.1.54)	fig|2732249.4.peg.1676	fig|1379270.11.peg.1392
Gemmatimonas groenlandica & Gemmatimonas phototrophica	Amino Acids and Derivatives	Aromatic amino acids and derivatives	Common Pathway For Synthesis of Aromatic Compounds (DAHP synthase to chorismate)	3-dehydroquinate dehydratase II (EC 4.2.1.10)	fig|2732249.4.peg.944	fig|1379270.11.peg.2023
Gemmatimonas groenlandica & Gemmatimonas phototrophica	Amino Acids and Derivatives	Aromatic amino acids and derivatives	Common Pathway For Synthesis of Aromatic Compounds (DAHP synthase to chorismate)	3-dehydroquinate synthase (EC 4.2.3.4)	fig|2732249.4.peg.2406	fig|1379270.11.peg.789
Gemmatimonas groenlandica & Gemmatimonas phototrophica	Amino Acids and Derivatives	Aromatic amino acids and derivatives	Common Pathway For Synthesis of Aromatic Compounds (DAHP synthase to chorismate)	Chorismate synthase (EC 4.2.3.5)	fig|2732249.4.peg.391	fig|1379270.11.peg.2561
Gemmatimonas groenlandica & Gemmatimonas phototrophica	Amino Acids and Derivatives	Aromatic amino acids and derivatives	Common Pathway For Synthesis of Aromatic Compounds (DAHP synthase to chorismate)	Shikimate 5-dehydrogenase I alpha (EC 1.1.1.25)	fig|2732249.4.peg.1129	fig|1379270.11.peg.1840
Gemmatimonas groenlandica & Gemmatimonas phototrophica	Amino Acids and Derivatives	Aromatic amino acids and derivatives	Phenylalanine and Tyrosine Branches from Chorismate	Biosynthetic Aromatic amino acid aminotransferase alpha (EC 2.6.1.57)	fig|2732249.4.peg.3097	fig|1379270.11.peg.58
Gemmatimonas groenlandica & Gemmatimonas phototrophica	Amino Acids and Derivatives	Aromatic amino acids and derivatives	Phenylalanine and Tyrosine Branches from Chorismate	Chorismate mutase I (EC 5.4.99.5)	fig|2732249.4.peg.1404	fig|1379270.11.peg.1605
Gemmatimonas groenlandica & Gemmatimonas phototrophica	Amino Acids and Derivatives	Aromatic amino acids and derivatives	Phenylalanine and Tyrosine Branches from Chorismate	Cyclohexadienyl dehydrogenase (EC 1.3.1.12)(EC 1.3.1.43)	fig|2732249.4.peg.1404	fig|1379270.11.peg.1605
Gemmatimonas groenlandica & Gemmatimonas phototrophica	Amino Acids and Derivatives	Aromatic amino acids and derivatives	Phenylalanine and Tyrosine Branches from Chorismate	Prephenate dehydratase (EC 4.2.1.51)	fig|2732249.4.peg.3275	fig|1379270.11.peg.3850
Gemmatimonas groenlandica & Gemmatimonas phototrophica	Amino Acids and Derivatives	Aromatic amino acids and derivatives	Tryptophan synthesis	Anthranilate phosphoribosyltransferase (EC 2.4.2.18)	fig|2732249.4.peg.1077	fig|1379270.11.peg.1889
Gemmatimonas groenlandica & Gemmatimonas phototrophica	Amino Acids and Derivatives	Aromatic amino acids and derivatives	Tryptophan synthesis	Anthranilate synthase, amidotransferase component (EC 4.1.3.27)	fig|2732249.4.peg.1182	fig|1379270.11.peg.1788
Gemmatimonas groenlandica & Gemmatimonas phototrophica	Amino Acids and Derivatives	Aromatic amino acids and derivatives	Tryptophan synthesis	Anthranilate synthase, aminase component (EC 4.1.3.27)	fig|2732249.4.peg.498	fig|1379270.11.peg.2452
Gemmatimonas groenlandica & Gemmatimonas phototrophica	Amino Acids and Derivatives	Aromatic amino acids and derivatives	Tryptophan synthesis	Indole-3-glycerol phosphate synthase (EC 4.1.1.48)	fig|2732249.4.peg.1079	fig|1379270.11.peg.1887
Gemmatimonas groenlandica & Gemmatimonas phototrophica	Amino Acids and Derivatives	Aromatic amino acids and derivatives	Tryptophan synthesis	Para-aminobenzoate synthase, amidotransferase component (EC 2.6.1.85)	fig|2732249.4.peg.1182	fig|1379270.11.peg.1788
Gemmatimonas groenlandica & Gemmatimonas phototrophica	Amino Acids and Derivatives	Aromatic amino acids and derivatives	Tryptophan synthesis	Phosphoribosylanthranilate isomerase (EC 5.3.1.24)	fig|2732249.4.peg.1080	fig|1379270.11.peg.1886
Gemmatimonas groenlandica & Gemmatimonas phototrophica	Amino Acids and Derivatives	Aromatic amino acids and derivatives	Tryptophan synthesis	Tryptophan synthase alpha chain (EC 4.2.1.20)	fig|2732249.4.peg.1084	fig|1379270.11.peg.1882
Gemmatimonas groenlandica & Gemmatimonas phototrophica	Amino Acids and Derivatives	Aromatic amino acids and derivatives	Tryptophan synthesis	Tryptophan synthase beta chain (EC 4.2.1.20)	fig|2732249.4.peg.1081	fig|1379270.11.peg.1885
Gemmatimonas groenlandica	Amino Acids and Derivatives	Aromatic amino acids and derivatives	Aromatic amino acid degradation	Tryptophan 2,3-dioxygenase (EC 1.13.11.11)	fig|2732249.4.peg.1784
Gemmatimonas phototrophica	Amino Acids and Derivatives	Aromatic amino acids and derivatives	Aromatic amino acid degradation	5-carboxymethyl-2-oxo-hex-3- ene-1,7-dioate decarboxylase (EC 4.1.1.68)		fig|1379270.11.peg.1459
Gemmatimonas phototrophica	Amino Acids and Derivatives	Aromatic amino acids and derivatives	Common Pathway For Synthesis of Aromatic Compounds (DAHP synthase to chorismate)	Shikimate kinase I (EC 2.7.1.71)		fig|1379270.11.peg.2560
Gemmatimonas groenlandica & Gemmatimonas phototrophica	Amino Acids and Derivatives	Branched-chain amino acids	Isoleucine degradation	3-hydroxyacyl-CoA dehydrogenase (EC 1.1.1.35)	fig|2732249.4.peg.1880	fig|1379270.11.peg.1217
Gemmatimonas groenlandica & Gemmatimonas phototrophica	Amino Acids and Derivatives	Branched-chain amino acids	Isoleucine degradation	3-ketoacyl-CoA thiolase (EC 2.3.1.16)	fig|2732249.4.peg.1583	fig|1379270.11.peg.1219
Gemmatimonas groenlandica & Gemmatimonas phototrophica	Amino Acids and Derivatives	Branched-chain amino acids	Isoleucine degradation	Branched-chain alpha-keto acid dehydrogenase, E1 component, alpha subunit (EC 1.2.4.4)	fig|2732249.4.peg.876	fig|1379270.11.peg.1214
Gemmatimonas groenlandica & Gemmatimonas phototrophica	Amino Acids and Derivatives	Branched-chain amino acids	Isoleucine degradation	Branched-chain alpha-keto acid dehydrogenase, E1 component, beta subunit (EC 1.2.4.4)	fig|2732249.4.peg.1883	fig|1379270.11.peg.1214
Gemmatimonas groenlandica & Gemmatimonas phototrophica	Amino Acids and Derivatives	Branched-chain amino acids	Isoleucine degradation	Branched-chain amino acid aminotransferase (EC 2.6.1.42)	fig|2732249.4.peg.3389	fig|1379270.11.peg.3667
Gemmatimonas groenlandica & Gemmatimonas phototrophica	Amino Acids and Derivatives	Branched-chain amino acids	Isoleucine degradation	Dihydrolipoamide acyltransferase component of branched-chain alpha-keto acid dehydrogenase complex (EC 2.3.1.168)	fig|2732249.4.peg.879	fig|1379270.11.peg.2089
Gemmatimonas groenlandica & Gemmatimonas phototrophica	Amino Acids and Derivatives	Branched-chain amino acids	Isoleucine degradation	Enoyl-CoA hydratase (EC 4.2.1.17)	fig|2732249.4.peg.1881	fig|1379270.11.peg.992
Gemmatimonas groenlandica & Gemmatimonas phototrophica	Amino Acids and Derivatives	Branched-chain amino acids	Valine degradation	3-hydroxyacyl-CoA dehydrogenase (EC 1.1.1.35)	fig|2732249.4.peg.1880	fig|1379270.11.peg.1217
Gemmatimonas groenlandica & Gemmatimonas phototrophica	Amino Acids and Derivatives	Branched-chain amino acids	Valine degradation	Branched-chain alpha-keto acid dehydrogenase, E1 component, alpha subunit (EC 1.2.4.4)	fig|2732249.4.peg.876	fig|1379270.11.peg.1214
Gemmatimonas groenlandica & Gemmatimonas phototrophica	Amino Acids and Derivatives	Branched-chain amino acids	Valine degradation	Branched-chain alpha-keto acid dehydrogenase, E1 component, beta subunit (EC 1.2.4.4)	fig|2732249.4.peg.1883	fig|1379270.11.peg.1214
Gemmatimonas groenlandica & Gemmatimonas phototrophica	Amino Acids and Derivatives	Branched-chain amino acids	Valine degradation	Branched-chain amino acid aminotransferase (EC 2.6.1.42)	fig|2732249.4.peg.3389	fig|1379270.11.peg.3667
Gemmatimonas groenlandica & Gemmatimonas phototrophica	Amino Acids and Derivatives	Branched-chain amino acids	Valine degradation	Dihydrolipoamide acyltransferase component of branched-chain alpha-keto acid dehydrogenase complex (EC 2.3.1.168)	fig|2732249.4.peg.879	fig|1379270.11.peg.2089
Gemmatimonas groenlandica & Gemmatimonas phototrophica	Amino Acids and Derivatives	Branched-chain amino acids	Valine degradation	Enoyl-CoA hydratase (EC 4.2.1.17)	fig|2732249.4.peg.1881	fig|1379270.11.peg.992
Gemmatimonas groenlandica & Gemmatimonas phototrophica	Amino Acids and Derivatives	Glutamine, glutamate, aspartate, asparagine; ammonia assimilation	Glutamate dehydrogenases	NAD-specific glutamate dehydrogenase (EC 1.4.1.2)	fig|2732249.4.peg.1216	fig|1379270.11.peg.1756
Gemmatimonas groenlandica & Gemmatimonas phototrophica	Amino Acids and Derivatives	Glutamine, glutamate, aspartate, asparagine; ammonia assimilation	Glutamate dehydrogenases	NADP-specific glutamate dehydrogenase (EC 1.4.1.4)	fig|2732249.4.peg.1216	fig|1379270.11.peg.1756
Gemmatimonas groenlandica & Gemmatimonas phototrophica	Amino Acids and Derivatives	Glutamine, glutamate, aspartate, asparagine; ammonia assimilation	Glutamine, Glutamate, Aspartate and Asparagine Biosynthesis	Asparagine synthetase [glutamine-hydrolyzing] (EC 6.3.5.4)	fig|2732249.4.peg.142	fig|1379270.11.peg.499
Gemmatimonas groenlandica & Gemmatimonas phototrophica	Amino Acids and Derivatives	Glutamine, glutamate, aspartate, asparagine; ammonia assimilation	Glutamine, Glutamate, Aspartate and Asparagine Biosynthesis	Aspartate aminotransferase (EC 2.6.1.1)	fig|2732249.4.peg.725	fig|1379270.11.peg.58
Gemmatimonas groenlandica & Gemmatimonas phototrophica	Amino Acids and Derivatives	Glutamine, glutamate, aspartate, asparagine; ammonia assimilation	Glutamine, Glutamate, Aspartate and Asparagine Biosynthesis	Aspartate ammonia-lyase (EC 4.3.1.1)	fig|2732249.4.peg.2528	fig|1379270.11.peg.666
Gemmatimonas groenlandica & Gemmatimonas phototrophica	Amino Acids and Derivatives	Glutamine, glutamate, aspartate, asparagine; ammonia assimilation	Glutamine, Glutamate, Aspartate and Asparagine Biosynthesis	Glutamate racemase (EC 5.1.1.3)	fig|2732249.4.peg.1245	fig|1379270.11.peg.1726
Gemmatimonas groenlandica & Gemmatimonas phototrophica	Amino Acids and Derivatives	Glutamine, glutamate, aspartate, asparagine; ammonia assimilation	Glutamine, Glutamate, Aspartate and Asparagine Biosynthesis	Glutamate synthase [NADPH] large chain (EC 1.4.1.13)	fig|2732249.4.peg.4168	fig|1379270.11.peg.3167
Gemmatimonas groenlandica & Gemmatimonas phototrophica	Amino Acids and Derivatives	Glutamine, glutamate, aspartate, asparagine; ammonia assimilation	Glutamine, Glutamate, Aspartate and Asparagine Biosynthesis	Glutamine synthetase type I (EC 6.3.1.2)	fig|2732249.4.peg.2920	fig|1379270.11.peg.298
Gemmatimonas groenlandica & Gemmatimonas phototrophica	Amino Acids and Derivatives	Glutamine, glutamate, aspartate, asparagine; ammonia assimilation	Glutamine, Glutamate, Aspartate and Asparagine Biosynthesis	Glutamine synthetase type III, GlnN (EC 6.3.1.2)	fig|2732249.4.peg.2894	fig|1379270.11.peg.352
Gemmatimonas groenlandica & Gemmatimonas phototrophica	Amino Acids and Derivatives	Glutamine, glutamate, aspartate, asparagine; ammonia assimilation	Glutamine, Glutamate, Aspartate and Asparagine Biosynthesis	L-asparaginase (EC 3.5.1.1)	fig|2732249.4.peg.3017	fig|1379270.11.peg.368
Gemmatimonas groenlandica & Gemmatimonas phototrophica	Amino Acids and Derivatives	Glutamine, glutamate, aspartate, asparagine; ammonia assimilation	Glutamine, Glutamate, Aspartate and Asparagine Biosynthesis	NAD-specific glutamate dehydrogenase (EC 1.4.1.2)	fig|2732249.4.peg.1216	fig|1379270.11.peg.1756
Gemmatimonas groenlandica & Gemmatimonas phototrophica	Amino Acids and Derivatives	Glutamine, glutamate, aspartate, asparagine; ammonia assimilation	Glutamine, Glutamate, Aspartate and Asparagine Biosynthesis	NADP-specific glutamate dehydrogenase (EC 1.4.1.4)	fig|2732249.4.peg.1216	fig|1379270.11.peg.1756
Gemmatimonas groenlandica & Gemmatimonas phototrophica	Amino Acids and Derivatives	Glutamine, glutamate, aspartate, asparagine; ammonia assimilation	Glutamine synthetases	Glutamine synthetase type I (EC 6.3.1.2)	fig|2732249.4.peg.2920	fig|1379270.11.peg.298
Gemmatimonas groenlandica & Gemmatimonas phototrophica	Amino Acids and Derivatives	Glutamine, glutamate, aspartate, asparagine; ammonia assimilation	Glutamine synthetases	Glutamine synthetase type III, GlnN (EC 6.3.1.2)	fig|2732249.4.peg.2894	fig|1379270.11.peg.352
Gemmatimonas groenlandica & Gemmatimonas phototrophica	Amino Acids and Derivatives	Histidine Metabolism	Histidine Biosynthesis	Histidinol dehydrogenase (EC 1.1.1.23)	fig|2732249.4.peg.2981	fig|1379270.11.peg.226
Gemmatimonas groenlandica & Gemmatimonas phototrophica	Amino Acids and Derivatives	Histidine Metabolism	Histidine Biosynthesis	Histidinol-phosphatase [alternative form] (EC 3.1.3.15)	fig|2732249.4.peg.2987	fig|1379270.11.peg.221
Gemmatimonas groenlandica & Gemmatimonas phototrophica	Amino Acids and Derivatives	Histidine Metabolism	Histidine Biosynthesis	Histidinol-phosphate aminotransferase (EC 2.6.1.9)	fig|2732249.4.peg.2982	fig|1379270.11.peg.226
Gemmatimonas groenlandica & Gemmatimonas phototrophica	Amino Acids and Derivatives	Histidine Metabolism	Histidine Biosynthesis	Imidazoleglycerol-phosphate dehydratase (EC 4.2.1.19)	fig|2732249.4.peg.2985	fig|1379270.11.peg.223
Gemmatimonas groenlandica & Gemmatimonas phototrophica	Amino Acids and Derivatives	Histidine Metabolism	Histidine Biosynthesis	Phosphoribosyl-AMP cyclohydrolase (EC 3.5.4.19)	fig|2732249.4.peg.2988	fig|1379270.11.peg.220
Gemmatimonas groenlandica & Gemmatimonas phototrophica	Amino Acids and Derivatives	Histidine Metabolism	Histidine Biosynthesis	Phosphoribosyl-ATP pyrophosphatase (EC 3.6.1.31)	fig|2732249.4.peg.2988	fig|1379270.11.peg.220
Gemmatimonas groenlandica & Gemmatimonas phototrophica	Amino Acids and Derivatives	Histidine Metabolism	Histidine Biosynthesis	Phosphoribosylformimino-5-aminoimidazole carboxamide ribotide isomerase (EC 5.3.1.16)	fig|2732249.4.peg.2984	fig|1379270.11.peg.224
Gemmatimonas groenlandica & Gemmatimonas phototrophica	Amino Acids and Derivatives	Histidine Metabolism	Histidine Degradation	Glutamate formiminotransferase (EC 2.1.2.5)	fig|2732249.4.peg.2078	fig|1379270.11.peg.1066
Gemmatimonas groenlandica & Gemmatimonas phototrophica	Amino Acids and Derivatives	Histidine Metabolism	Histidine Degradation	Histidine ammonia-lyase (EC 4.3.1.3)	fig|2732249.4.peg.934	fig|1379270.11.peg.1071
Gemmatimonas groenlandica & Gemmatimonas phototrophica	Amino Acids and Derivatives	Histidine Metabolism	Histidine Degradation	Imidazolonepropionase (EC 3.5.2.7)	fig|2732249.4.peg.937	fig|1379270.11.peg.2030
Gemmatimonas groenlandica & Gemmatimonas phototrophica	Amino Acids and Derivatives	Histidine Metabolism	Histidine Degradation	Urocanate hydratase (EC 4.2.1.49)	fig|2732249.4.peg.935	fig|1379270.11.peg.2032
Gemmatimonas phototrophica	Amino Acids and Derivatives	Histidine Metabolism	Histidine Biosynthesis	Histidinol-phosphatase (EC 3.1.3.15)		fig|1379270.11.peg.1476
Gemmatimonas groenlandica & Gemmatimonas phototrophica	Amino Acids and Derivatives	Lysine, threonine, methionine, and cysteine	Cysteine Biosynthesis	Cystathionine beta-synthase (EC 4.2.1.22)	fig|2732249.4.peg.3208	fig|1379270.11.peg.3966
Gemmatimonas groenlandica & Gemmatimonas phototrophica	Amino Acids and Derivatives	Lysine, threonine, methionine, and cysteine	Cysteine Biosynthesis	Cystathionine gamma-lyase (EC 4.4.1.1)	fig|2732249.4.peg.485	fig|1379270.11.peg.341
Gemmatimonas groenlandica & Gemmatimonas phototrophica	Amino Acids and Derivatives	Lysine, threonine, methionine, and cysteine	Cysteine Biosynthesis	Cysteine synthase (EC 2.5.1.47)	fig|2732249.4.peg.2874	fig|1379270.11.peg.449
Gemmatimonas groenlandica & Gemmatimonas phototrophica	Amino Acids and Derivatives	Lysine, threonine, methionine, and cysteine	Cysteine Biosynthesis	Cysteine synthase B (EC 2.5.1.47)	fig|2732249.4.peg.3668	fig|1379270.11.peg.3348
Gemmatimonas groenlandica & Gemmatimonas phototrophica	Amino Acids and Derivatives	Lysine, threonine, methionine, and cysteine	Cysteine Biosynthesis	Serine acetyltransferase (EC 2.3.1.30)	fig|2732249.4.peg.2875	fig|1379270.11.peg.448
Gemmatimonas groenlandica & Gemmatimonas phototrophica	Amino Acids and Derivatives	Lysine, threonine, methionine, and cysteine	Lysine Biosynthesis DAP Pathway	2,3,4,5-tetrahydropyridine-2,6-dicarboxylate N-succinyltransferase (EC 2.3.1.117)	fig|2732249.4.peg.1020	fig|1379270.11.peg.1945
Gemmatimonas groenlandica & Gemmatimonas phototrophica	Amino Acids and Derivatives	Lysine, threonine, methionine, and cysteine	Lysine Biosynthesis DAP Pathway	4-hydroxy-tetrahydrodipicolinate reductase (EC 1.17.1.8)	fig|2732249.4.peg.1018	fig|1379270.11.peg.1947
Gemmatimonas groenlandica & Gemmatimonas phototrophica	Amino Acids and Derivatives	Lysine, threonine, methionine, and cysteine	Lysine Biosynthesis DAP Pathway	4-hydroxy-tetrahydrodipicolinate synthase (EC 4.3.3.7)	fig|2732249.4.peg.1019	fig|1379270.11.peg.1946
Gemmatimonas groenlandica & Gemmatimonas phototrophica	Amino Acids and Derivatives	Lysine, threonine, methionine, and cysteine	Lysine Biosynthesis DAP Pathway	Aspartate-semialdehyde dehydrogenase (EC 1.2.1.11)	fig|2732249.4.peg.1016	fig|1379270.11.peg.1949
Gemmatimonas groenlandica & Gemmatimonas phototrophica	Amino Acids and Derivatives	Lysine, threonine, methionine, and cysteine	Lysine Biosynthesis DAP Pathway	Aspartokinase (EC 2.7.2.4)	fig|2732249.4.peg.1017	fig|1379270.11.peg.1527
Gemmatimonas groenlandica & Gemmatimonas phototrophica	Amino Acids and Derivatives	Lysine, threonine, methionine, and cysteine	Lysine Biosynthesis DAP Pathway	Diaminopimelate decarboxylase (EC 4.1.1.20)	fig|2732249.4.peg.1057	fig|1379270.11.peg.1910
Gemmatimonas groenlandica & Gemmatimonas phototrophica	Amino Acids and Derivatives	Lysine, threonine, methionine, and cysteine	Lysine Biosynthesis DAP Pathway	Diaminopimelate epimerase (EC 5.1.1.7)	fig|2732249.4.peg.1198	fig|1379270.11.peg.1773
Gemmatimonas groenlandica & Gemmatimonas phototrophica	Amino Acids and Derivatives	Lysine, threonine, methionine, and cysteine	Lysine Biosynthesis DAP Pathway, GJO scratch	2,3,4,5-tetrahydropyridine-2,6-dicarboxylate N-succinyltransferase (EC 2.3.1.117)	fig|2732249.4.peg.1020	fig|1379270.11.peg.1945
Gemmatimonas groenlandica & Gemmatimonas phototrophica	Amino Acids and Derivatives	Lysine, threonine, methionine, and cysteine	Lysine Biosynthesis DAP Pathway, GJO scratch	4-hydroxy-tetrahydrodipicolinate reductase (EC 1.17.1.8)	fig|2732249.4.peg.1018	fig|1379270.11.peg.1947
Gemmatimonas groenlandica & Gemmatimonas phototrophica	Amino Acids and Derivatives	Lysine, threonine, methionine, and cysteine	Lysine Biosynthesis DAP Pathway, GJO scratch	4-hydroxy-tetrahydrodipicolinate synthase (EC 4.3.3.7)	fig|2732249.4.peg.1019	fig|1379270.11.peg.1946
Gemmatimonas groenlandica & Gemmatimonas phototrophica	Amino Acids and Derivatives	Lysine, threonine, methionine, and cysteine	Lysine Biosynthesis DAP Pathway, GJO scratch	Aspartate-semialdehyde dehydrogenase (EC 1.2.1.11)	fig|2732249.4.peg.1016	fig|1379270.11.peg.1949
Gemmatimonas groenlandica & Gemmatimonas phototrophica	Amino Acids and Derivatives	Lysine, threonine, methionine, and cysteine	Lysine Biosynthesis DAP Pathway, GJO scratch	Aspartokinase (EC 2.7.2.4)	fig|2732249.4.peg.1017	fig|1379270.11.peg.1527
Gemmatimonas groenlandica & Gemmatimonas phototrophica	Amino Acids and Derivatives	Lysine, threonine, methionine, and cysteine	Lysine Biosynthesis DAP Pathway, GJO scratch	Diaminopimelate decarboxylase (EC 4.1.1.20)	fig|2732249.4.peg.1057	fig|1379270.11.peg.1910
Gemmatimonas groenlandica & Gemmatimonas phototrophica	Amino Acids and Derivatives	Lysine, threonine, methionine, and cysteine	Lysine Biosynthesis DAP Pathway, GJO scratch	Diaminopimelate epimerase (EC 5.1.1.7)	fig|2732249.4.peg.1198	fig|1379270.11.peg.1773
Gemmatimonas groenlandica & Gemmatimonas phototrophica	Amino Acids and Derivatives	Lysine, threonine, methionine, and cysteine	Methionine Biosynthesis	5,10-methylenetetrahydrofolate reductase (EC 1.5.1.20)	fig|2732249.4.peg.2468	fig|1379270.11.peg.724
Gemmatimonas groenlandica & Gemmatimonas phototrophica	Amino Acids and Derivatives	Lysine, threonine, methionine, and cysteine	Methionine Biosynthesis	5-methyltetrahydrofolate--homocysteine methyltransferase (EC 2.1.1.13)	fig|2732249.4.peg.2467	fig|1379270.11.peg.723
Gemmatimonas groenlandica & Gemmatimonas phototrophica	Amino Acids and Derivatives	Lysine, threonine, methionine, and cysteine	Methionine Biosynthesis	Adenosylhomocysteinase (EC 3.3.1.1)	fig|2732249.4.peg.3260	fig|1379270.11.peg.3861
Gemmatimonas groenlandica & Gemmatimonas phototrophica	Amino Acids and Derivatives	Lysine, threonine, methionine, and cysteine	Methionine Biosynthesis	Cystathionine beta-synthase (EC 4.2.1.22)	fig|2732249.4.peg.3208	fig|1379270.11.peg.3966
Gemmatimonas groenlandica & Gemmatimonas phototrophica	Amino Acids and Derivatives	Lysine, threonine, methionine, and cysteine	Methionine Biosynthesis	Cystathionine gamma-lyase (EC 4.4.1.1)	fig|2732249.4.peg.485	fig|1379270.11.peg.341
Gemmatimonas groenlandica & Gemmatimonas phototrophica	Amino Acids and Derivatives	Lysine, threonine, methionine, and cysteine	Methionine Biosynthesis	Cysteine synthase (EC 2.5.1.47)	fig|2732249.4.peg.2874	fig|1379270.11.peg.449
Gemmatimonas groenlandica & Gemmatimonas phototrophica	Amino Acids and Derivatives	Lysine, threonine, methionine, and cysteine	Methionine Biosynthesis	Homoserine O-acetyltransferase (EC 2.3.1.31)	fig|2732249.4.peg.199	fig|1379270.11.peg.2300
Gemmatimonas groenlandica & Gemmatimonas phototrophica	Amino Acids and Derivatives	Lysine, threonine, methionine, and cysteine	Methionine Biosynthesis	Homoserine dehydrogenase (EC 1.1.1.3)	fig|2732249.4.peg.638	fig|1379270.11.peg.1527
Gemmatimonas groenlandica & Gemmatimonas phototrophica	Amino Acids and Derivatives	Lysine, threonine, methionine, and cysteine	Methionine Biosynthesis	O-acetylhomoserine sulfhydrylase (EC 2.5.1.49)	fig|2732249.4.peg.493	fig|1379270.11.peg.651
Gemmatimonas groenlandica & Gemmatimonas phototrophica	Amino Acids and Derivatives	Lysine, threonine, methionine, and cysteine	Methionine Biosynthesis	O-succinylhomoserine sulfhydrylase (EC 2.5.1.48)	fig|2732249.4.peg.493	fig|1379270.11.peg.651
Gemmatimonas groenlandica & Gemmatimonas phototrophica	Amino Acids and Derivatives	Lysine, threonine, methionine, and cysteine	Methionine Biosynthesis	S-adenosylmethionine synthetase (EC 2.5.1.6)	fig|2732249.4.peg.1368	fig|1379270.11.peg.1629
Gemmatimonas groenlandica & Gemmatimonas phototrophica	Amino Acids and Derivatives	Lysine, threonine, methionine, and cysteine	Methionine Biosynthesis	Serine acetyltransferase (EC 2.3.1.30)	fig|2732249.4.peg.2875	fig|1379270.11.peg.448
Gemmatimonas groenlandica & Gemmatimonas phototrophica	Amino Acids and Derivatives	Lysine, threonine, methionine, and cysteine	Threonine and Homoserine Biosynthesis	Aspartate aminotransferase (EC 2.6.1.1)	fig|2732249.4.peg.725	fig|1379270.11.peg.58
Gemmatimonas groenlandica & Gemmatimonas phototrophica	Amino Acids and Derivatives	Lysine, threonine, methionine, and cysteine	Threonine and Homoserine Biosynthesis	Aspartate-semialdehyde dehydrogenase (EC 1.2.1.11)	fig|2732249.4.peg.1016	fig|1379270.11.peg.1949
Gemmatimonas groenlandica & Gemmatimonas phototrophica	Amino Acids and Derivatives	Lysine, threonine, methionine, and cysteine	Threonine and Homoserine Biosynthesis	Aspartokinase (EC 2.7.2.4)	fig|2732249.4.peg.1017	fig|1379270.11.peg.1527
Gemmatimonas groenlandica & Gemmatimonas phototrophica	Amino Acids and Derivatives	Lysine, threonine, methionine, and cysteine	Threonine and Homoserine Biosynthesis	Homoserine dehydrogenase (EC 1.1.1.3)	fig|2732249.4.peg.638	fig|1379270.11.peg.1527
Gemmatimonas groenlandica & Gemmatimonas phototrophica	Amino Acids and Derivatives	Lysine, threonine, methionine, and cysteine	Threonine and Homoserine Biosynthesis	Threonine synthase (EC 4.2.3.1)	fig|2732249.4.peg.1519	fig|1379270.11.peg.1528
Gemmatimonas groenlandica & Gemmatimonas phototrophica	Amino Acids and Derivatives	Lysine, threonine, methionine, and cysteine	Threonine degradation	L-threonine 3-dehydrogenase (EC 1.1.1.103)	fig|2732249.4.peg.2334	fig|1379270.11.peg.847
Gemmatimonas groenlandica & Gemmatimonas phototrophica	Amino Acids and Derivatives	Lysine, threonine, methionine, and cysteine	Threonine degradation	Monoamine oxidase (1.4.3.4)	fig|2732249.4.peg.4103	fig|1379270.11.peg.536
Gemmatimonas groenlandica & Gemmatimonas phototrophica	Amino Acids and Derivatives	Lysine, threonine, methionine, and cysteine	Threonine degradation	low-specificity D-threonine aldolase	fig|2732249.4.peg.356	fig|1379270.11.peg.2595
Gemmatimonas phototrophica	Amino Acids and Derivatives	Lysine, threonine, methionine, and cysteine	Cysteine Biosynthesis	Sulfate adenylyltransferase subunit 1 (EC 2.7.7.4)		fig|1379270.11.peg.3449
Gemmatimonas phototrophica	Amino Acids and Derivatives	Lysine, threonine, methionine, and cysteine	Cysteine Biosynthesis	Sulfate adenylyltransferase subunit 2 (EC 2.7.7.4)		fig|1379270.11.peg.3450
Gemmatimonas phototrophica	Amino Acids and Derivatives	Lysine, threonine, methionine, and cysteine	Methionine Biosynthesis	Homocysteine S-methyltransferase (EC 2.1.1.10)		fig|1379270.11.peg.103
Gemmatimonas groenlandica & Gemmatimonas phototrophica	Amino Acids and Derivatives	Proline and 4-hydroxyproline	Proline, 4-hydroxyproline uptake and utilization	Delta-1-pyrroline-5-carboxylate dehydrogenase (EC 1.2.1.88)	fig|2732249.4.peg.4175	fig|1379270.11.peg.3163
Gemmatimonas groenlandica & Gemmatimonas phototrophica	Amino Acids and Derivatives	Proline and 4-hydroxyproline	Proline, 4-hydroxyproline uptake and utilization	Dipeptidyl peptidase IV in 4-hydroxyproline catabolic gene cluster	fig|2732249.4.peg.3954	fig|1379270.11.peg.3341
Gemmatimonas groenlandica & Gemmatimonas phototrophica	Amino Acids and Derivatives	Proline and 4-hydroxyproline	Proline, 4-hydroxyproline uptake and utilization	Proline iminopeptidase (EC 3.4.11.5)	fig|2732249.4.peg.517	fig|1379270.11.peg.1164
Gemmatimonas groenlandica & Gemmatimonas phototrophica	Amino Acids and Derivatives	no subcategory	Creatine and Creatinine Degradation	Creatinine amidohydrolase (EC 3.5.2.10)	fig|2732249.4.peg.3006	fig|1379270.11.peg.205
Gemmatimonas groenlandica & Gemmatimonas phototrophica	Amino Acids and Derivatives	no subcategory	Creatine and Creatinine Degradation	N-methylhydantoinase A (EC 3.5.2.14)	fig|2732249.4.peg.1691	fig|1379270.11.peg.1380
Gemmatimonas groenlandica & Gemmatimonas phototrophica	Amino Acids and Derivatives	no subcategory	Creatine and Creatinine Degradation	N-methylhydantoinase B (EC 3.5.2.14)	fig|2732249.4.peg.1689	fig|1379270.11.peg.1382
Gemmatimonas phototrophica	Amino Acids and Derivatives	no subcategory	L-2-amino-thiazoline-4-carboxylic acid-Lcysteine conversion	L-2-amino-thiazoline-4-carboxylic acid hydrolase (EC 3.5.2.-)		fig|1379270.11.peg.886
Gemmatimonas groenlandica & Gemmatimonas phototrophica	Carbohydrates	Central carbohydrate metabolism	Dehydrogenase complexes	2-oxoglutarate dehydrogenase E1 component (EC 1.2.4.2)	fig|2732249.4.peg.2653	fig|1379270.11.peg.556
Gemmatimonas groenlandica & Gemmatimonas phototrophica	Carbohydrates	Central carbohydrate metabolism	Dehydrogenase complexes	Branched-chain alpha-keto acid dehydrogenase, E1 component, alpha subunit (EC 1.2.4.4)	fig|2732249.4.peg.876	fig|1379270.11.peg.1214
Gemmatimonas groenlandica & Gemmatimonas phototrophica	Carbohydrates	Central carbohydrate metabolism	Dehydrogenase complexes	Branched-chain alpha-keto acid dehydrogenase, E1 component, beta subunit (EC 1.2.4.4)	fig|2732249.4.peg.1883	fig|1379270.11.peg.1214
Gemmatimonas groenlandica & Gemmatimonas phototrophica	Carbohydrates	Central carbohydrate metabolism	Dehydrogenase complexes	Cytosol aminopeptidase PepA (EC 3.4.11.1)	fig|2732249.4.peg.1117	fig|1379270.11.peg.1851
Gemmatimonas groenlandica & Gemmatimonas phototrophica	Carbohydrates	Central carbohydrate metabolism	Dehydrogenase complexes	Dihydrolipoamide acetyltransferase component of pyruvate dehydrogenase complex (EC 2.3.1.12)	fig|2732249.4.peg.2245	fig|1379270.11.peg.941
Gemmatimonas groenlandica & Gemmatimonas phototrophica	Carbohydrates	Central carbohydrate metabolism	Dehydrogenase complexes	Dihydrolipoamide acyltransferase component of branched-chain alpha-keto acid dehydrogenase complex (EC 2.3.1.168)	fig|2732249.4.peg.879	fig|1379270.11.peg.2089
Gemmatimonas groenlandica & Gemmatimonas phototrophica	Carbohydrates	Central carbohydrate metabolism	Dehydrogenase complexes	Dihydrolipoamide dehydrogenase of 2-oxoglutarate dehydrogenase (EC 1.8.1.4)	fig|2732249.4.peg.2555	fig|1379270.11.peg.643
Gemmatimonas groenlandica & Gemmatimonas phototrophica	Carbohydrates	Central carbohydrate metabolism	Dehydrogenase complexes	Dihydrolipoamide succinyltransferase component (E2) of 2-oxoglutarate dehydrogenase complex (EC 2.3.1.61)	fig|2732249.4.peg.2552	fig|1379270.11.peg.644
Gemmatimonas groenlandica & Gemmatimonas phototrophica	Carbohydrates	Central carbohydrate metabolism	Dehydrogenase complexes	Pyruvate dehydrogenase E1 component alpha subunit (EC 1.2.4.1)	fig|2732249.4.peg.2242	fig|1379270.11.peg.943
Gemmatimonas groenlandica & Gemmatimonas phototrophica	Carbohydrates	Central carbohydrate metabolism	Dehydrogenase complexes	Pyruvate dehydrogenase E1 component beta subunit (EC 1.2.4.1)	fig|2732249.4.peg.877	fig|1379270.11.peg.942
Gemmatimonas groenlandica & Gemmatimonas phototrophica	Carbohydrates	Central carbohydrate metabolism	Glycolate, glyoxylate interconversions	Glycolate dehydrogenase (EC 1.1.99.14), FAD-binding subunit GlcE	fig|2732249.4.peg.2410	fig|1379270.11.peg.784
Gemmatimonas groenlandica & Gemmatimonas phototrophica	Carbohydrates	Central carbohydrate metabolism	Glycolate, glyoxylate interconversions	Glycolate dehydrogenase (EC 1.1.99.14), iron-sulfur subunit GlcF	fig|2732249.4.peg.2411	fig|1379270.11.peg.783
Gemmatimonas groenlandica & Gemmatimonas phototrophica	Carbohydrates	Central carbohydrate metabolism	Glycolate, glyoxylate interconversions	Glycolate dehydrogenase (EC 1.1.99.14), subunit GlcD	fig|2732249.4.peg.2409	fig|1379270.11.peg.785
Gemmatimonas groenlandica & Gemmatimonas phototrophica	Carbohydrates	Central carbohydrate metabolism	Glycolysis and Gluconeogenesis	6-phosphofructokinase (EC 2.7.1.11)	fig|2732249.4.peg.4504	fig|1379270.11.peg.2921
Gemmatimonas groenlandica & Gemmatimonas phototrophica	Carbohydrates	Central carbohydrate metabolism	Glycolysis and Gluconeogenesis	Enolase (EC 4.2.1.11)	fig|2732249.4.peg.1571	fig|1379270.11.peg.1495
Gemmatimonas groenlandica & Gemmatimonas phototrophica	Carbohydrates	Central carbohydrate metabolism	Glycolysis and Gluconeogenesis	Fructose-1,6-bisphosphatase, type I (EC 3.1.3.11)	fig|2732249.4.peg.1409	fig|1379270.11.peg.1602
Gemmatimonas groenlandica & Gemmatimonas phototrophica	Carbohydrates	Central carbohydrate metabolism	Glycolysis and Gluconeogenesis	Glucose-6-phosphate isomerase (EC 5.3.1.9)	fig|2732249.4.peg.1807	fig|1379270.11.peg.101
Gemmatimonas groenlandica & Gemmatimonas phototrophica	Carbohydrates	Central carbohydrate metabolism	Glycolysis and Gluconeogenesis	NAD-dependent glyceraldehyde-3-phosphate dehydrogenase (EC 1.2.1.12)	fig|2732249.4.peg.1131	fig|1379270.11.peg.1838
Gemmatimonas groenlandica & Gemmatimonas phototrophica	Carbohydrates	Central carbohydrate metabolism	Glycolysis and Gluconeogenesis	Phosphoglycerate kinase (EC 2.7.2.3)	fig|2732249.4.peg.1132	fig|1379270.11.peg.1837
Gemmatimonas groenlandica & Gemmatimonas phototrophica	Carbohydrates	Central carbohydrate metabolism	Glycolysis and Gluconeogenesis	Pyruvate kinase (EC 2.7.1.40)	fig|2732249.4.peg.1809	fig|1379270.11.peg.1266
Gemmatimonas groenlandica & Gemmatimonas phototrophica	Carbohydrates	Central carbohydrate metabolism	Glycolysis and Gluconeogenesis	Pyruvate,phosphate dikinase (EC 2.7.9.1)	fig|2732249.4.peg.1065	fig|1379270.11.peg.1901
Gemmatimonas groenlandica & Gemmatimonas phototrophica	Carbohydrates	Central carbohydrate metabolism	Glycolysis and Gluconeogenesis	Triosephosphate isomerase (EC 5.3.1.1)	fig|2732249.4.peg.1133	fig|1379270.11.peg.1836
Gemmatimonas groenlandica & Gemmatimonas phototrophica	Carbohydrates	Central carbohydrate metabolism	Methylglyoxal Metabolism	Aldehyde dehydrogenase (EC 1.2.1.3)	fig|2732249.4.peg.823	fig|1379270.11.peg.2153
Gemmatimonas groenlandica & Gemmatimonas phototrophica	Carbohydrates	Central carbohydrate metabolism	Methylglyoxal Metabolism	Aldehyde dehydrogenase B (EC 1.2.1.22)	fig|2732249.4.peg.1700	fig|1379270.11.peg.1371
Gemmatimonas groenlandica & Gemmatimonas phototrophica	Carbohydrates	Central carbohydrate metabolism	Pyruvate Alanine Serine Interconversions	Alanine dehydrogenase (EC 1.4.1.1)	fig|2732249.4.peg.1047	fig|1379270.11.peg.1920
Gemmatimonas groenlandica & Gemmatimonas phototrophica	Carbohydrates	Central carbohydrate metabolism	Pyruvate Alanine Serine Interconversions	Alanine racemase (EC 5.1.1.1)	fig|2732249.4.peg.1417	fig|1379270.11.peg.1595
Gemmatimonas groenlandica & Gemmatimonas phototrophica	Carbohydrates	Central carbohydrate metabolism	Pyruvate Alanine Serine Interconversions	Branched-chain amino acid aminotransferase (EC 2.6.1.42)	fig|2732249.4.peg.3389	fig|1379270.11.peg.3667
Gemmatimonas groenlandica & Gemmatimonas phototrophica	Carbohydrates	Central carbohydrate metabolism	Pyruvate Alanine Serine Interconversions	D-alanine aminotransferase (EC 2.6.1.21)	fig|2732249.4.peg.112	fig|1379270.11.peg.2843
Gemmatimonas groenlandica & Gemmatimonas phototrophica	Carbohydrates	Central carbohydrate metabolism	Pyruvate Alanine Serine Interconversions	L-serine dehydratase, alpha subunit (EC 4.3.1.17)	fig|2732249.4.peg.2177	fig|1379270.11.peg.1007
Gemmatimonas groenlandica & Gemmatimonas phototrophica	Carbohydrates	Central carbohydrate metabolism	Pyruvate Alanine Serine Interconversions	L-serine dehydratase, beta subunit (EC 4.3.1.17)	fig|2732249.4.peg.2178	fig|1379270.11.peg.1006
Gemmatimonas groenlandica & Gemmatimonas phototrophica	Carbohydrates	Central carbohydrate metabolism	Pyruvate metabolism I: anaplerotic reactions, PEP	NAD-dependent malic enzyme (EC 1.1.1.38)	fig|2732249.4.peg.3460	fig|1379270.11.peg.2424
Gemmatimonas groenlandica & Gemmatimonas phototrophica	Carbohydrates	Central carbohydrate metabolism	Pyruvate metabolism I: anaplerotic reactions, PEP	Phosphoenolpyruvate carboxykinase [ATP] (EC 4.1.1.49)	fig|2732249.4.peg.667	fig|1379270.11.peg.2273
Gemmatimonas groenlandica & Gemmatimonas phototrophica	Carbohydrates	Central carbohydrate metabolism	Pyruvate metabolism I: anaplerotic reactions, PEP	Phosphoenolpyruvate carboxylase (EC 4.1.1.31)	fig|2732249.4.peg.3377	fig|1379270.11.peg.3679
Gemmatimonas groenlandica & Gemmatimonas phototrophica	Carbohydrates	Central carbohydrate metabolism	Pyruvate metabolism I: anaplerotic reactions, PEP	Pyruvate kinase (EC 2.7.1.40)	fig|2732249.4.peg.1809	fig|1379270.11.peg.1266
Gemmatimonas groenlandica & Gemmatimonas phototrophica	Carbohydrates	Central carbohydrate metabolism	Pyruvate metabolism I: anaplerotic reactions, PEP	Pyruvate,phosphate dikinase (EC 2.7.9.1)	fig|2732249.4.peg.1065	fig|1379270.11.peg.1901
Gemmatimonas groenlandica & Gemmatimonas phototrophica	Carbohydrates	Central carbohydrate metabolism	Pyruvate metabolism II: acetyl-CoA, acetogenesis from pyruvate	Acetate kinase (EC 2.7.2.1)	fig|2732249.4.peg.641	fig|1379270.11.peg.2297
Gemmatimonas groenlandica & Gemmatimonas phototrophica	Carbohydrates	Central carbohydrate metabolism	Pyruvate metabolism II: acetyl-CoA, acetogenesis from pyruvate	Acetate permease ActP (cation/acetate symporter)	fig|2732249.4.peg.1723	fig|1379270.11.peg.1353
Gemmatimonas groenlandica & Gemmatimonas phototrophica	Carbohydrates	Central carbohydrate metabolism	Pyruvate metabolism II: acetyl-CoA, acetogenesis from pyruvate	Aldehyde dehydrogenase (EC 1.2.1.3)	fig|2732249.4.peg.823	fig|1379270.11.peg.2153
Gemmatimonas groenlandica & Gemmatimonas phototrophica	Carbohydrates	Central carbohydrate metabolism	Pyruvate metabolism II: acetyl-CoA, acetogenesis from pyruvate	Dihydrolipoamide acetyltransferase component of pyruvate dehydrogenase complex (EC 2.3.1.12)	fig|2732249.4.peg.2245	fig|1379270.11.peg.941
Gemmatimonas groenlandica & Gemmatimonas phototrophica	Carbohydrates	Central carbohydrate metabolism	Pyruvate metabolism II: acetyl-CoA, acetogenesis from pyruvate	NAD-dependent protein deacetylase of SIR2 family	fig|2732249.4.peg.535	fig|1379270.11.peg.2390
Gemmatimonas groenlandica & Gemmatimonas phototrophica	Carbohydrates	Central carbohydrate metabolism	Pyruvate metabolism II: acetyl-CoA, acetogenesis from pyruvate	Phosphate acetyltransferase (EC 2.3.1.8)	fig|2732249.4.peg.986	fig|1379270.11.peg.1981
Gemmatimonas groenlandica & Gemmatimonas phototrophica	Carbohydrates	Central carbohydrate metabolism	Pyruvate metabolism II: acetyl-CoA, acetogenesis from pyruvate	Putative membrane protein, clustering with ActP	fig|2732249.4.peg.1722	fig|1379270.11.peg.1354
Gemmatimonas groenlandica & Gemmatimonas phototrophica	Carbohydrates	Central carbohydrate metabolism	Pyruvate metabolism II: acetyl-CoA, acetogenesis from pyruvate	Pyruvate dehydrogenase E1 component alpha subunit (EC 1.2.4.1)	fig|2732249.4.peg.2242	fig|1379270.11.peg.943
Gemmatimonas groenlandica & Gemmatimonas phototrophica	Carbohydrates	Central carbohydrate metabolism	Pyruvate metabolism II: acetyl-CoA, acetogenesis from pyruvate	Pyruvate dehydrogenase E1 component beta subunit (EC 1.2.4.1)	fig|2732249.4.peg.877	fig|1379270.11.peg.942
Gemmatimonas groenlandica & Gemmatimonas phototrophica	Carbohydrates	Central carbohydrate metabolism	TCA Cycle	2-oxoglutarate dehydrogenase E1 component (EC 1.2.4.2)	fig|2732249.4.peg.2653	fig|1379270.11.peg.556
Gemmatimonas groenlandica & Gemmatimonas phototrophica	Carbohydrates	Central carbohydrate metabolism	TCA Cycle	Aconitate hydratase (EC 4.2.1.3)	fig|2732249.4.peg.224	fig|1379270.11.peg.2710
Gemmatimonas groenlandica & Gemmatimonas phototrophica	Carbohydrates	Central carbohydrate metabolism	TCA Cycle	Citrate synthase (si) (EC 2.3.3.1)	fig|2732249.4.peg.2440	fig|1379270.11.peg.746
Gemmatimonas groenlandica & Gemmatimonas phototrophica	Carbohydrates	Central carbohydrate metabolism	TCA Cycle	Dihydrolipoamide dehydrogenase (EC 1.8.1.4)	fig|2732249.4.peg.2247	fig|1379270.11.peg.937
Gemmatimonas groenlandica & Gemmatimonas phototrophica	Carbohydrates	Central carbohydrate metabolism	TCA Cycle	Dihydrolipoamide dehydrogenase of 2-oxoglutarate dehydrogenase (EC 1.8.1.4)	fig|2732249.4.peg.2555	fig|1379270.11.peg.643
Gemmatimonas groenlandica & Gemmatimonas phototrophica	Carbohydrates	Central carbohydrate metabolism	TCA Cycle	Dihydrolipoamide succinyltransferase component (E2) of 2-oxoglutarate dehydrogenase complex (EC 2.3.1.61)	fig|2732249.4.peg.2552	fig|1379270.11.peg.644
Gemmatimonas groenlandica & Gemmatimonas phototrophica	Carbohydrates	Central carbohydrate metabolism	TCA Cycle	Fumarate hydratase class I, aerobic (EC 4.2.1.2)	fig|2732249.4.peg.4164	fig|1379270.11.peg.3385
Gemmatimonas groenlandica & Gemmatimonas phototrophica	Carbohydrates	Central carbohydrate metabolism	TCA Cycle	Fumarate hydratase class II (EC 4.2.1.2)	fig|2732249.4.peg.888	fig|1379270.11.peg.2079
Gemmatimonas groenlandica & Gemmatimonas phototrophica	Carbohydrates	Central carbohydrate metabolism	TCA Cycle	Isocitrate dehydrogenase [NADP] (EC 1.1.1.42)	fig|2732249.4.peg.565	fig|1379270.11.peg.2353
Gemmatimonas groenlandica & Gemmatimonas phototrophica	Carbohydrates	Central carbohydrate metabolism	TCA Cycle	Isocitrate dehydrogenase [NAD] (EC 1.1.1.41)	fig|2732249.4.peg.434	fig|1379270.11.peg.2516
Gemmatimonas groenlandica & Gemmatimonas phototrophica	Carbohydrates	Central carbohydrate metabolism	TCA Cycle	Malate dehydrogenase (EC 1.1.1.37)	fig|2732249.4.peg.1140	fig|1379270.11.peg.1829
Gemmatimonas groenlandica & Gemmatimonas phototrophica	Carbohydrates	Central carbohydrate metabolism	TCA Cycle	Succinyl-CoA ligase [ADP-forming] alpha chain (EC 6.2.1.5)	fig|2732249.4.peg.1165	fig|1379270.11.peg.1804
Gemmatimonas groenlandica & Gemmatimonas phototrophica	Carbohydrates	Central carbohydrate metabolism	TCA Cycle	Succinyl-CoA ligase [ADP-forming] beta chain (EC 6.2.1.5)	fig|2732249.4.peg.1164	fig|1379270.11.peg.1805
Gemmatimonas groenlandica	Carbohydrates	Central carbohydrate metabolism	Pentose phosphate pathway	6-phosphogluconolactonase (EC 3.1.1.31), eukaryotic type	fig|2732249.4.peg.38
Gemmatimonas groenlandica	Carbohydrates	Central carbohydrate metabolism	Pentose phosphate pathway	Glucose-6-phosphate 1-dehydrogenase (EC 1.1.1.49)	fig|2732249.4.peg.36
Gemmatimonas groenlandica	Carbohydrates	Central carbohydrate metabolism	Pyruvate metabolism II: acetyl-CoA, acetogenesis from pyruvate	Lactate 2-monooxygenase (EC 1.13.12.4)	fig|2732249.4.peg.13
Gemmatimonas phototrophica	Carbohydrates	Central carbohydrate metabolism	Glycolysis and Gluconeogenesis	Phosphoenolpyruvate synthase (EC 2.7.9.2)		fig|1379270.11.peg.2121
Gemmatimonas groenlandica & Gemmatimonas phototrophica	Carbohydrates	Di- and oligosaccharides	Maltose and Maltodextrin Utilization	4-alpha-glucanotransferase (amylomaltase) (EC 2.4.1.25)	fig|2732249.4.peg.2638	fig|1379270.11.peg.571
Gemmatimonas groenlandica & Gemmatimonas phototrophica	Carbohydrates	Di- and oligosaccharides	Maltose and Maltodextrin Utilization	Glycogen phosphorylase (EC 2.4.1.1)	fig|2732249.4.peg.1522	fig|1379270.11.peg.1526
Gemmatimonas groenlandica	Carbohydrates	Di- and oligosaccharides	Maltose and Maltodextrin Utilization	Maltose O-acetyltransferase (EC 2.3.1.79)	fig|2732249.4.peg.3133
Gemmatimonas phototrophica	Carbohydrates	Di- and oligosaccharides	Maltose and Maltodextrin Utilization	Alpha-glucosidase (EC 3.2.1.20)		fig|1379270.11.peg.2184
Gemmatimonas phototrophica	Carbohydrates	Di- and oligosaccharides	Maltose and Maltodextrin Utilization	Maltodextrin glucosidase (EC 3.2.1.20)		fig|1379270.11.peg.2248
Gemmatimonas phototrophica	Carbohydrates	Di- and oligosaccharides	Maltose and Maltodextrin Utilization	Neopullulanase (EC 3.2.1.135)		fig|1379270.11.peg.569
Gemmatimonas phototrophica	Carbohydrates	Di- and oligosaccharides	Maltose and Maltodextrin Utilization	Predicted maltose transporter MalT		fig|1379270.11.peg.570
Gemmatimonas groenlandica & Gemmatimonas phototrophica	Carbohydrates	Fermentation	Acetyl-CoA fermentation to Butyrate	3-hydroxyacyl-CoA dehydrogenase (EC 1.1.1.35)	fig|2732249.4.peg.1880	fig|1379270.11.peg.1217
Gemmatimonas groenlandica & Gemmatimonas phototrophica	Carbohydrates	Fermentation	Acetyl-CoA fermentation to Butyrate	3-hydroxybutyryl-CoA dehydrogenase (EC 1.1.1.157)	fig|2732249.4.peg.1581	fig|1379270.11.peg.1217
Gemmatimonas groenlandica & Gemmatimonas phototrophica	Carbohydrates	Fermentation	Acetyl-CoA fermentation to Butyrate	3-hydroxybutyryl-CoA epimerase (EC 5.1.2.3)	fig|2732249.4.peg.4414	fig|1379270.11.peg.3018
Gemmatimonas groenlandica & Gemmatimonas phototrophica	Carbohydrates	Fermentation	Acetyl-CoA fermentation to Butyrate	Acetyl-CoA acetyltransferase (EC 2.3.1.9)	fig|2732249.4.peg.1583	fig|1379270.11.peg.1219
Gemmatimonas groenlandica & Gemmatimonas phototrophica	Carbohydrates	Fermentation	Acetyl-CoA fermentation to Butyrate	Electron transfer flavoprotein, alpha subunit	fig|2732249.4.peg.443	fig|1379270.11.peg.2503
Gemmatimonas groenlandica & Gemmatimonas phototrophica	Carbohydrates	Fermentation	Acetyl-CoA fermentation to Butyrate	Electron transfer flavoprotein, beta subunit	fig|2732249.4.peg.442	fig|1379270.11.peg.2504
Gemmatimonas groenlandica & Gemmatimonas phototrophica	Carbohydrates	Fermentation	Acetyl-CoA fermentation to Butyrate	Enoyl-CoA hydratase (EC 4.2.1.17)	fig|2732249.4.peg.1881	fig|1379270.11.peg.992
Gemmatimonas groenlandica & Gemmatimonas phototrophica	Carbohydrates	Fermentation	Acetyl-CoA fermentation to Butyrate	Ferredoxin-like protein	fig|2732249.4.peg.4448	fig|1379270.11.peg.2981
Gemmatimonas groenlandica & Gemmatimonas phototrophica	Carbohydrates	Fermentation	Butanol Biosynthesis	3-hydroxybutyryl-CoA dehydrogenase (EC 1.1.1.157)	fig|2732249.4.peg.1581	fig|1379270.11.peg.1217
Gemmatimonas groenlandica & Gemmatimonas phototrophica	Carbohydrates	Fermentation	Butanol Biosynthesis	Acetyl-CoA acetyltransferase (EC 2.3.1.9)	fig|2732249.4.peg.1583	fig|1379270.11.peg.1219
Gemmatimonas groenlandica & Gemmatimonas phototrophica	Carbohydrates	Fermentation	Butanol Biosynthesis	Alcohol dehydrogenase (EC 1.1.1.1)	fig|2732249.4.peg.2551	fig|1379270.11.peg.645
Gemmatimonas groenlandica & Gemmatimonas phototrophica	Carbohydrates	Fermentation	Butanol Biosynthesis	Enoyl-CoA hydratase (EC 4.2.1.17)	fig|2732249.4.peg.1881	fig|1379270.11.peg.992
Gemmatimonas groenlandica & Gemmatimonas phototrophica	Carbohydrates	Fermentation	Fermentations: Lactate	Acetate kinase (EC 2.7.2.1)	fig|2732249.4.peg.641	fig|1379270.11.peg.2297
Gemmatimonas groenlandica & Gemmatimonas phototrophica	Carbohydrates	Fermentation	Fermentations: Lactate	Phosphate acetyltransferase (EC 2.3.1.8)	fig|2732249.4.peg.986	fig|1379270.11.peg.1981
Gemmatimonas groenlandica	Carbohydrates	Fermentation	Fermentations: Lactate	L-lactate dehydrogenase (EC 1.1.1.27)	fig|2732249.4.peg.1931
Gemmatimonas phototrophica	Carbohydrates	Fermentation	Fermentations: Lactate	D-lactate dehydrogenase (EC 1.1.1.28)		fig|1379270.11.peg.3616
Gemmatimonas groenlandica & Gemmatimonas phototrophica	Carbohydrates	Monosaccharides	D-gluconate and ketogluconates metabolism	Glucose dehydrogenase, PQQ-dependent (EC 1.1.5.2)	fig|2732249.4.peg.3783	fig|1379270.11.peg.3295
Gemmatimonas groenlandica & Gemmatimonas phototrophica	Carbohydrates	Monosaccharides	D-ribose utilization	Ribokinase (EC 2.7.1.15)	fig|2732249.4.peg.1385	fig|1379270.11.peg.1612
Gemmatimonas groenlandica & Gemmatimonas phototrophica	Carbohydrates	Monosaccharides	Deoxyribose and Deoxynucleoside Catabolism	Deoxyribose-phosphate aldolase (EC 4.1.2.4)	fig|2732249.4.peg.822	fig|1379270.11.peg.2154
Gemmatimonas groenlandica & Gemmatimonas phototrophica	Carbohydrates	Monosaccharides	Deoxyribose and Deoxynucleoside Catabolism	Phosphopentomutase (EC 5.4.2.7)	fig|2732249.4.peg.1416	fig|1379270.11.peg.1596
Gemmatimonas groenlandica & Gemmatimonas phototrophica	Carbohydrates	Monosaccharides	Deoxyribose and Deoxynucleoside Catabolism	Purine nucleoside phosphorylase (EC 2.4.2.1)	fig|2732249.4.peg.542	fig|1379270.11.peg.1552
Gemmatimonas groenlandica & Gemmatimonas phototrophica	Carbohydrates	Monosaccharides	Deoxyribose and Deoxynucleoside Catabolism	Pyrimidine-nucleoside phosphorylase (EC 2.4.2.2)	fig|2732249.4.peg.2198	fig|1379270.11.peg.987
Gemmatimonas groenlandica & Gemmatimonas phototrophica	Carbohydrates	Monosaccharides	Deoxyribose and Deoxynucleoside Catabolism	Ribokinase (EC 2.7.1.15)	fig|2732249.4.peg.1385	fig|1379270.11.peg.1612
Gemmatimonas groenlandica	Carbohydrates	Monosaccharides	D-gluconate and ketogluconates metabolism	6-phosphogluconate dehydrogenase, decarboxylating (EC 1.1.1.44)	fig|2732249.4.peg.35
Gemmatimonas groenlandica & Gemmatimonas phototrophica	Carbohydrates	One-carbon Metabolism	One-carbon metabolism by tetrahydropterines	5,10-methylenetetrahydrofolate reductase (EC 1.5.1.20)	fig|2732249.4.peg.2468	fig|1379270.11.peg.724
Gemmatimonas groenlandica & Gemmatimonas phototrophica	Carbohydrates	One-carbon Metabolism	One-carbon metabolism by tetrahydropterines	Formate--tetrahydrofolate ligase (EC 6.3.4.3)	fig|2732249.4.peg.3384	fig|1379270.11.peg.3671
Gemmatimonas groenlandica & Gemmatimonas phototrophica	Carbohydrates	One-carbon Metabolism	One-carbon metabolism by tetrahydropterines	Formiminotetrahydrofolate cyclodeaminase (EC 4.3.1.4)	fig|2732249.4.peg.2078	fig|1379270.11.peg.1066
Gemmatimonas groenlandica & Gemmatimonas phototrophica	Carbohydrates	One-carbon Metabolism	One-carbon metabolism by tetrahydropterines	Methenyltetrahydrofolate cyclohydrolase (EC 3.5.4.9)	fig|2732249.4.peg.1003	fig|1379270.11.peg.1965
Gemmatimonas groenlandica & Gemmatimonas phototrophica	Carbohydrates	One-carbon Metabolism	One-carbon metabolism by tetrahydropterines	Methylenetetrahydrofolate dehydrogenase (NADP+) (EC 1.5.1.5)	fig|2732249.4.peg.1003	fig|1379270.11.peg.1965
Gemmatimonas groenlandica & Gemmatimonas phototrophica	Carbohydrates	One-carbon Metabolism	Serine-glyoxylate cycle	3-ketoacyl-CoA thiolase (EC 2.3.1.16)	fig|2732249.4.peg.1583	fig|1379270.11.peg.1219
Gemmatimonas groenlandica & Gemmatimonas phototrophica	Carbohydrates	One-carbon Metabolism	Serine-glyoxylate cycle	5,10-methylenetetrahydrofolate reductase (EC 1.5.1.20)	fig|2732249.4.peg.2468	fig|1379270.11.peg.724
Gemmatimonas groenlandica & Gemmatimonas phototrophica	Carbohydrates	One-carbon Metabolism	Serine-glyoxylate cycle	Acetyl-CoA acetyltransferase (EC 2.3.1.9)	fig|2732249.4.peg.1583	fig|1379270.11.peg.1219
Gemmatimonas groenlandica & Gemmatimonas phototrophica	Carbohydrates	One-carbon Metabolism	Serine-glyoxylate cycle	Aconitate hydratase (EC 4.2.1.3)	fig|2732249.4.peg.224	fig|1379270.11.peg.2710
Gemmatimonas groenlandica & Gemmatimonas phototrophica	Carbohydrates	One-carbon Metabolism	Serine-glyoxylate cycle	Citrate synthase (si) (EC 2.3.3.1)	fig|2732249.4.peg.2440	fig|1379270.11.peg.746
Gemmatimonas groenlandica & Gemmatimonas phototrophica	Carbohydrates	One-carbon Metabolism	Serine-glyoxylate cycle	Enolase (EC 4.2.1.11)	fig|2732249.4.peg.1571	fig|1379270.11.peg.1495
Gemmatimonas groenlandica & Gemmatimonas phototrophica	Carbohydrates	One-carbon Metabolism	Serine-glyoxylate cycle	Formate--tetrahydrofolate ligase (EC 6.3.4.3)	fig|2732249.4.peg.3384	fig|1379270.11.peg.3671
Gemmatimonas groenlandica & Gemmatimonas phototrophica	Carbohydrates	One-carbon Metabolism	Serine-glyoxylate cycle	Formiminotetrahydrofolate cyclodeaminase (EC 4.3.1.4)	fig|2732249.4.peg.2078	fig|1379270.11.peg.1066
Gemmatimonas groenlandica & Gemmatimonas phototrophica	Carbohydrates	One-carbon Metabolism	Serine-glyoxylate cycle	Fumarate hydratase class I, aerobic (EC 4.2.1.2)	fig|2732249.4.peg.4164	fig|1379270.11.peg.3385
Gemmatimonas groenlandica & Gemmatimonas phototrophica	Carbohydrates	One-carbon Metabolism	Serine-glyoxylate cycle	Malate dehydrogenase (EC 1.1.1.37)	fig|2732249.4.peg.1140	fig|1379270.11.peg.1829
Gemmatimonas groenlandica & Gemmatimonas phototrophica	Carbohydrates	One-carbon Metabolism	Serine-glyoxylate cycle	Methenyltetrahydrofolate cyclohydrolase (EC 3.5.4.9)	fig|2732249.4.peg.1003	fig|1379270.11.peg.1965
Gemmatimonas groenlandica & Gemmatimonas phototrophica	Carbohydrates	One-carbon Metabolism	Serine-glyoxylate cycle	Methylenetetrahydrofolate dehydrogenase (NADP+) (EC 1.5.1.5)	fig|2732249.4.peg.1003	fig|1379270.11.peg.1965
Gemmatimonas groenlandica & Gemmatimonas phototrophica	Carbohydrates	One-carbon Metabolism	Serine-glyoxylate cycle	Methylmalonyl-CoA mutase (EC 5.4.99.2)	fig|2732249.4.peg.1094	fig|1379270.11.peg.1604
Gemmatimonas groenlandica & Gemmatimonas phototrophica	Carbohydrates	One-carbon Metabolism	Serine-glyoxylate cycle	Phosphoenolpyruvate carboxykinase [ATP] (EC 4.1.1.49)	fig|2732249.4.peg.667	fig|1379270.11.peg.2273
Gemmatimonas groenlandica & Gemmatimonas phototrophica	Carbohydrates	One-carbon Metabolism	Serine-glyoxylate cycle	Propionyl-CoA carboxylase beta chain (EC 6.4.1.3)	fig|2732249.4.peg.1026	fig|1379270.11.peg.1868
Gemmatimonas groenlandica & Gemmatimonas phototrophica	Carbohydrates	One-carbon Metabolism	Serine-glyoxylate cycle	Serine hydroxymethyltransferase (EC 2.1.2.1)	fig|2732249.4.peg.1577	fig|1379270.11.peg.1489
Gemmatimonas groenlandica & Gemmatimonas phototrophica	Carbohydrates	One-carbon Metabolism	Serine-glyoxylate cycle	Serine--glyoxylate aminotransferase (EC 2.6.1.45)	fig|2732249.4.peg.2931	fig|1379270.11.peg.285
Gemmatimonas groenlandica & Gemmatimonas phototrophica	Carbohydrates	One-carbon Metabolism	Serine-glyoxylate cycle	Succinyl-CoA ligase [ADP-forming] alpha chain (EC 6.2.1.5)	fig|2732249.4.peg.1165	fig|1379270.11.peg.1804
Gemmatimonas groenlandica & Gemmatimonas phototrophica	Carbohydrates	One-carbon Metabolism	Serine-glyoxylate cycle	Succinyl-CoA ligase [ADP-forming] beta chain (EC 6.2.1.5)	fig|2732249.4.peg.1164	fig|1379270.11.peg.1805
Gemmatimonas groenlandica & Gemmatimonas phototrophica	Carbohydrates	One-carbon Metabolism	Serine-glyoxylate cycle	low-specificity D-threonine aldolase	fig|2732249.4.peg.356	fig|1379270.11.peg.2595
Gemmatimonas groenlandica	Carbohydrates	One-carbon Metabolism	Serine-glyoxylate cycle	Malyl-CoA lyase (EC 4.1.3.24)	fig|2732249.4.peg.1324
Gemmatimonas groenlandica & Gemmatimonas phototrophica	Carbohydrates	Polysaccharides	Glycogen metabolism	1,4-alpha-glucan (glycogen) branching enzyme, GH-13-type (EC 2.4.1.18)	fig|2732249.4.peg.129	fig|1379270.11.peg.2827
Gemmatimonas groenlandica & Gemmatimonas phototrophica	Carbohydrates	Polysaccharides	Glycogen metabolism	4-alpha-glucanotransferase (amylomaltase) (EC 2.4.1.25)	fig|2732249.4.peg.2638	fig|1379270.11.peg.571
Gemmatimonas groenlandica & Gemmatimonas phototrophica	Carbohydrates	Polysaccharides	Glycogen metabolism	Glucose-1-phosphate adenylyltransferase (EC 2.7.7.27)	fig|2732249.4.peg.3733	fig|1379270.11.peg.3322
Gemmatimonas groenlandica & Gemmatimonas phototrophica	Carbohydrates	Polysaccharides	Glycogen metabolism	Glycogen phosphorylase (EC 2.4.1.1)	fig|2732249.4.peg.1522	fig|1379270.11.peg.1526
Gemmatimonas groenlandica & Gemmatimonas phototrophica	Carbohydrates	Polysaccharides	Glycogen metabolism	Glycogen synthase, ADP-glucose transglucosylase (EC 2.4.1.21)	fig|2732249.4.peg.1523	fig|1379270.11.peg.1525
Gemmatimonas groenlandica & Gemmatimonas phototrophica	Carbohydrates	Polysaccharides	Glycogen metabolism	Alpha-amylase/alpha-mannosidase (EC 3.2. 1.1)	fig|2732249.4.peg.1524	fig|1379270.11.peg.1524
Gemmatimonas groenlandica & Gemmatimonas phototrophica	Carbohydrates	Polysaccharides	Glycogen metabolism	Trehalase (EC 3.2.1.28) @ Periplasmic trehalase (EC 3.2.1.28)		fig|1379270.11.peg.584
Gemmatimonas groenlandica & Gemmatimonas phototrophica	Carbohydrates	Sugar alcohols	Glycerol and Glycerol-3-phosphate Uptake and Utilization	Glycerol kinase (EC 2.7.1.30)	fig|2732249.4.peg.2189	fig|1379270.11.peg.994
Gemmatimonas groenlandica & Gemmatimonas phototrophica	Carbohydrates	Sugar alcohols	Glycerol and Glycerol-3-phosphate Uptake and Utilization	Glycerol uptake facilitator protein	fig|2732249.4.peg.4222	fig|1379270.11.peg.3105
Gemmatimonas groenlandica & Gemmatimonas phototrophica	Carbohydrates	Sugar alcohols	Glycerol and Glycerol-3-phosphate Uptake and Utilization	Glycerol-3-phosphate dehydrogenase (EC 1.1.5.3)	fig|2732249.4.peg.4412	fig|1379270.11.peg.3020
Gemmatimonas groenlandica & Gemmatimonas phototrophica	Carbohydrates	Sugar alcohols	Glycerol and Glycerol-3-phosphate Uptake and Utilization	Glycerol-3-phosphate dehydrogenase [NAD(P)+] (EC 1.1.1.94)	fig|2732249.4.peg.1206	fig|1379270.11.peg.1766
Gemmatimonas groenlandica & Gemmatimonas phototrophica	Carbohydrates	Sugar alcohols	Glycerol and Glycerol-3-phosphate Uptake and Utilization	Glycerophosphoryl diester phosphodiesterase (EC 3.1.4.46)	fig|2732249.4.peg.952	fig|1379270.11.peg.1134
Gemmatimonas groenlandica & Gemmatimonas phototrophica	Carbohydrates	no subcategory	Carbon storage regulator	Carbon storage regulator	fig|2732249.4.peg.2760	fig|1379270.11.peg.460
Gemmatimonas groenlandica & Gemmatimonas phototrophica	Carbohydrates	no subcategory	Carbon storage regulator	Flagellar assembly factor FliW	fig|2732249.4.peg.2717	fig|1379270.11.peg.497
Gemmatimonas groenlandica	Cell Division and Cell Cycle	Checkpoint control	Bacterial checkpoint-control-related cluster	Bacterial checkpoint controller DisA with nucleotide-binding domain	fig|2732249.4.peg.1464
Gemmatimonas groenlandica	Cell Division and Cell Cycle	Checkpoint control	Bacterial checkpoint-control-related cluster	Diadenylate cyclase spyDAC	fig|2732249.4.peg.1464
Gemmatimonas groenlandica & Gemmatimonas phototrophica	Cell Wall and Capsule	Capsular and extracellular polysacchrides	Rhamnose containing glycans	Glucose-1-phosphate thymidylyltransferase (EC 2.7.7.24)	fig|2732249.4.peg.425	fig|1379270.11.peg.2526
Gemmatimonas groenlandica & Gemmatimonas phototrophica	Cell Wall and Capsule	Capsular and extracellular polysacchrides	Rhamnose containing glycans	UDP-glucose 4-epimerase (EC 5.1.3.2)	fig|2732249.4.peg.925	fig|1379270.11.peg.498
Gemmatimonas groenlandica & Gemmatimonas phototrophica	Cell Wall and Capsule	Capsular and extracellular polysacchrides	Rhamnose containing glycans	dTDP-glucose 4,6-dehydratase (EC 4.2.1.46)	fig|2732249.4.peg.2669	fig|1379270.11.peg.761
Gemmatimonas groenlandica & Gemmatimonas phototrophica	Cell Wall and Capsule	Capsular and extracellular polysacchrides	dTDP-rhamnose synthesis	Glucose-1-phosphate thymidylyltransferase (EC 2.7.7.24)	fig|2732249.4.peg.425	fig|1379270.11.peg.2526
Gemmatimonas groenlandica & Gemmatimonas phototrophica	Cell Wall and Capsule	Capsular and extracellular polysacchrides	dTDP-rhamnose synthesis	dTDP-glucose 4,6-dehydratase (EC 4.2.1.46)	fig|2732249.4.peg.2669	fig|1379270.11.peg.761
Gemmatimonas groenlandica & Gemmatimonas phototrophica	Cell Wall and Capsule	Gram-Negative cell wall components	Lipoprotein sorting system	Outer membrane lipoprotein carrier protein LolA	fig|2732249.4.peg.1677	fig|1379270.11.peg.1391
Gemmatimonas groenlandica & Gemmatimonas phototrophica	Cell Wall and Capsule	no subcategory	Murein Hydrolases	D-alanyl-D-alanine carboxypeptidase (EC 3.4.16.4)	fig|2732249.4.peg.450	fig|1379270.11.peg.370
Gemmatimonas groenlandica & Gemmatimonas phototrophica	Cell Wall and Capsule	no subcategory	Murein Hydrolases	Muramoyltetrapeptide carboxypeptidase (EC 3.4.17.13)	fig|2732249.4.peg.114	fig|1379270.11.peg.2842
Gemmatimonas groenlandica & Gemmatimonas phototrophica	Cell Wall and Capsule	no subcategory	Murein Hydrolases	N-acetylmuramoyl-L-alanine amidase (EC 3.5.1.28)	fig|2732249.4.peg.892	fig|1379270.11.peg.2075
Gemmatimonas groenlandica & Gemmatimonas phototrophica	Cell Wall and Capsule	no subcategory	Recycling of Peptidoglycan Amino Acids	Muramoyltetrapeptide carboxypeptidase (EC 3.4.17.13)	fig|2732249.4.peg.114	fig|1379270.11.peg.2842
Gemmatimonas groenlandica & Gemmatimonas phototrophica	Cell Wall and Capsule	no subcategory	Recycling of Peptidoglycan Amino Acids	N-acetylmuramoyl-L-alanine amidase (EC 3.5.1.28)	fig|2732249.4.peg.892	fig|1379270.11.peg.2075
Gemmatimonas groenlandica	Clustering-based subsystems	Cell Division	Bacterial cell division cluster	Rod shape-determining protein MreD	fig|2732249.4.peg.1050
Gemmatimonas groenlandica & Gemmatimonas phototrophica	Clustering-based subsystems	Cofactors	Riboflavin synthesis cluster	3,4-dihydroxy-2-butanone 4-phosphate synthase (EC 4.1.99.12)	fig|2732249.4.peg.1380	fig|1379270.11.peg.1617
Gemmatimonas groenlandica & Gemmatimonas phototrophica	Clustering-based subsystems	Cofactors	Riboflavin synthesis cluster	5-amino-6-(5-phosphoribosylamino)uracil reductase (EC 1.1.1.193)	fig|2732249.4.peg.1382	fig|1379270.11.peg.1615
Gemmatimonas groenlandica & Gemmatimonas phototrophica	Clustering-based subsystems	Cofactors	Riboflavin synthesis cluster	6,7-dimethyl-8-ribityllumazine synthase (EC 2.5.1.78)	fig|2732249.4.peg.1379	fig|1379270.11.peg.1618
Gemmatimonas groenlandica & Gemmatimonas phototrophica	Clustering-based subsystems	Cofactors	Riboflavin synthesis cluster	Diaminohydroxyphosphoribosylaminopyrimidine deaminase (EC 3.5.4.26)	fig|2732249.4.peg.1382	fig|1379270.11.peg.1615
Gemmatimonas groenlandica & Gemmatimonas phototrophica	Clustering-based subsystems	Cofactors	Riboflavin synthesis cluster	GTP cyclohydrolase II (EC 3.5.4.25)	fig|2732249.4.peg.1380	fig|1379270.11.peg.1617
Gemmatimonas groenlandica & Gemmatimonas phototrophica	Clustering-based subsystems	Cofactors	Riboflavin synthesis cluster	NADH dehydrogenase (EC 1.6.99.3)	fig|2732249.4.peg.3402	fig|1379270.11.peg.70
Gemmatimonas groenlandica & Gemmatimonas phototrophica	Clustering-based subsystems	Cofactors	Riboflavin synthesis cluster	Orotidine 5&#39;-phosphate decarboxylase (EC 4.1.1.23)	fig|2732249.4.peg.895	fig|1379270.11.peg.2072
Gemmatimonas groenlandica & Gemmatimonas phototrophica	Clustering-based subsystems	Cofactors	Riboflavin synthesis cluster	Phosphoribosyl-ATP pyrophosphatase (EC 3.6.1.31)	fig|2732249.4.peg.2988	fig|1379270.11.peg.220
Gemmatimonas groenlandica & Gemmatimonas phototrophica	Clustering-based subsystems	Cofactors	Riboflavin synthesis cluster	Riboflavin synthase eubacterial/eukaryotic (EC 2.5.1.9)	fig|2732249.4.peg.1381	fig|1379270.11.peg.1616
Gemmatimonas groenlandica & Gemmatimonas phototrophica	Clustering-based subsystems	Cofactors	Riboflavin synthesis cluster	Ribulose-phosphate 3-epimerase (EC 5.1.3.1)	fig|2732249.4.peg.2383	fig|1379270.11.peg.807
Gemmatimonas groenlandica & Gemmatimonas phototrophica	Clustering-based subsystems	Cofactors	Riboflavin synthesis cluster	Thiamine-monophosphate kinase (EC 2.7.4.16)	fig|2732249.4.peg.1573	fig|1379270.11.peg.1493
Gemmatimonas groenlandica & Gemmatimonas phototrophica	Clustering-based subsystems	Cofactors	Riboflavin synthesis cluster	Transcription termination protein NusB	fig|2732249.4.peg.1378	fig|1379270.11.peg.1619
Gemmatimonas groenlandica & Gemmatimonas phototrophica	Clustering-based subsystems	DNA polymerase III epsilon cluster	CBSS-342610.3.peg.1536	DNA polymerase III epsilon subunit (EC 2.7.7.7)	fig|2732249.4.peg.992	fig|1379270.11.peg.1975
Gemmatimonas groenlandica & Gemmatimonas phototrophica	Clustering-based subsystems	DNA polymerase III epsilon cluster	CBSS-342610.3.peg.1536	Ribonuclease HI (EC 3.1.26.4)	fig|2732249.4.peg.2571	fig|1379270.11.peg.635
Gemmatimonas groenlandica & Gemmatimonas phototrophica	Clustering-based subsystems	Isoprenoid/cell wall biosynthesis: PREDICTED UNDECAPRENYL DIPHOSPHATE PHOSPHATASE	CBSS-83331.1.peg.3039	1-deoxy-D-xylulose 5-phosphate reductoisomerase (EC 1.1.1.267)	fig|2732249.4.peg.1039	fig|1379270.11.peg.1927
Gemmatimonas groenlandica & Gemmatimonas phototrophica	Clustering-based subsystems	Isoprenoid/cell wall biosynthesis: PREDICTED UNDECAPRENYL DIPHOSPHATE PHOSPHATASE	CBSS-83331.1.peg.3039	Cell division protein FtsI [Peptidoglycan synthetase] (EC 2.4.1.129)	fig|2732249.4.peg.1436	fig|1379270.11.peg.1576
Gemmatimonas groenlandica & Gemmatimonas phototrophica	Clustering-based subsystems	Isoprenoid/cell wall biosynthesis: PREDICTED UNDECAPRENYL DIPHOSPHATE PHOSPHATASE	CBSS-83331.1.peg.3039	Undecaprenyl diphosphate synthase (EC 2.5.1.31)	fig|2732249.4.peg.1037	fig|1379270.11.peg.1150
Gemmatimonas groenlandica & Gemmatimonas phototrophica	Clustering-based subsystems	Lysine, threonine, methionine, and cysteine	CBSS-84588.1.peg.1247	Cysteine desulfurase (EC 2.8.1.7)	fig|2732249.4.peg.2	fig|1379270.11.peg.831
Gemmatimonas groenlandica & Gemmatimonas phototrophica	Clustering-based subsystems	Lysine, threonine, methionine, and cysteine	CBSS-84588.1.peg.1247	D-alanyl-D-alanine carboxypeptidase (EC 3.4.16.4)	fig|2732249.4.peg.450	fig|1379270.11.peg.370
Gemmatimonas groenlandica & Gemmatimonas phototrophica	Clustering-based subsystems	Lysine, threonine, methionine, and cysteine	CBSS-84588.1.peg.1247	Diaminopimelate epimerase (EC 5.1.1.7)	fig|2732249.4.peg.1198	fig|1379270.11.peg.1773
Gemmatimonas groenlandica & Gemmatimonas phototrophica	Clustering-based subsystems	May be related to ADP-phosphoribose and NAD-dependent acetylation	CBSS-216591.1.peg.168	ADP-ribose pyrophosphatase (EC 3.6.1.13)	fig|2732249.4.peg.3198	fig|1379270.11.peg.3977
Gemmatimonas groenlandica & Gemmatimonas phototrophica	Clustering-based subsystems	May be related to ADP-phosphoribose and NAD-dependent acetylation	CBSS-216591.1.peg.168	Aspartate aminotransferase (EC 2.6.1.1)	fig|2732249.4.peg.725	fig|1379270.11.peg.58
Gemmatimonas groenlandica & Gemmatimonas phototrophica	Clustering-based subsystems	May be related to ADP-phosphoribose and NAD-dependent acetylation	CBSS-216591.1.peg.168	Aspartokinase (EC 2.7.2.4)	fig|2732249.4.peg.1017	fig|1379270.11.peg.1527
Gemmatimonas groenlandica & Gemmatimonas phototrophica	Clustering-based subsystems	May be related to ADP-phosphoribose and NAD-dependent acetylation	CBSS-216591.1.peg.168	Competence protein F homolog, phosphoribosyltransferase domain	fig|2732249.4.peg.1130	fig|1379270.11.peg.1839
Gemmatimonas groenlandica & Gemmatimonas phototrophica	Clustering-based subsystems	May be related to ADP-phosphoribose and NAD-dependent acetylation	CBSS-216591.1.peg.168	Histone acetyltransferase HPA2 and related acetyltransferases	fig|2732249.4.peg.1838	fig|1379270.11.peg.1238
Gemmatimonas groenlandica	Clustering-based subsystems	Probably organic hydroperoxide resistance related hypothetical protein	CBSS-269482.1.peg.1294	Organic hydroperoxide resistance protein	fig|2732249.4.peg.4044
Gemmatimonas groenlandica & Gemmatimonas phototrophica	Clustering-based subsystems	no subcategory	Aerotolerance operon in Bacteroides and potentially orthologous operons in other organisms	MoxR-like ATPase in aerotolerance operon	fig|2732249.4.peg.1287	fig|1379270.11.peg.1671
Gemmatimonas groenlandica & Gemmatimonas phototrophica	Clustering-based subsystems	no subcategory	Aerotolerance operon in Bacteroides and potentially orthologous operons in other organisms	hypothetical protein PA3071	fig|2732249.4.peg.1286	fig|1379270.11.peg.1672
Gemmatimonas groenlandica & Gemmatimonas phototrophica	Clustering-based subsystems	no subcategory	Butyrate metabolism cluster	3-hydroxyacyl-CoA dehydrogenase (EC 1.1.1.35)	fig|2732249.4.peg.1880	fig|1379270.11.peg.1217
Gemmatimonas groenlandica & Gemmatimonas phototrophica	Clustering-based subsystems	no subcategory	Butyrate metabolism cluster	Acetyl-CoA acetyltransferase (EC 2.3.1.9)	fig|2732249.4.peg.1583	fig|1379270.11.peg.1219
Gemmatimonas groenlandica & Gemmatimonas phototrophica	Clustering-based subsystems	no subcategory	Butyrate metabolism cluster	Enoyl-CoA hydratase (EC 4.2.1.17)	fig|2732249.4.peg.1881	fig|1379270.11.peg.992
Gemmatimonas groenlandica & Gemmatimonas phototrophica	Clustering-based subsystems	no subcategory	CBSS-138119.3.peg.2719	Ribosome-binding factor A	fig|2732249.4.peg.1253	fig|1379270.11.peg.1718
Gemmatimonas groenlandica & Gemmatimonas phototrophica	Clustering-based subsystems	no subcategory	CBSS-138119.3.peg.2719	Translation initiation factor 2	fig|2732249.4.peg.1254	fig|1379270.11.peg.1717
Gemmatimonas groenlandica & Gemmatimonas phototrophica	Clustering-based subsystems	no subcategory	CBSS-176279.3.peg.868	GTP-binding protein Obg	fig|2732249.4.peg.970	fig|1379270.11.peg.1997
Gemmatimonas groenlandica & Gemmatimonas phototrophica	Clustering-based subsystems	no subcategory	CBSS-176279.3.peg.868	LSU ribosomal protein L21p	fig|2732249.4.peg.1108	fig|1379270.11.peg.1859
Gemmatimonas groenlandica & Gemmatimonas phototrophica	Clustering-based subsystems	no subcategory	CBSS-176279.3.peg.868	LSU ribosomal protein L27p	fig|2732249.4.peg.1109	fig|1379270.11.peg.1858
Gemmatimonas groenlandica & Gemmatimonas phototrophica	Clustering-based subsystems	no subcategory	CBSS-1806.1.peg.3045	FIG007959: peptidase, M16 family	fig|2732249.4.peg.1046	fig|1379270.11.peg.1921
Gemmatimonas groenlandica & Gemmatimonas phototrophica	Clustering-based subsystems	no subcategory	CBSS-1806.1.peg.3045	Polyribonucleotide nucleotidyltransferase (EC 2.7.7.8)	fig|2732249.4.peg.1045	fig|1379270.11.peg.1922
Gemmatimonas groenlandica & Gemmatimonas phototrophica	Clustering-based subsystems	no subcategory	CBSS-228410.1.peg.134	DNA polymerase III epsilon subunit (EC 2.7.7.7)	fig|2732249.4.peg.992	fig|1379270.11.peg.1975
Gemmatimonas groenlandica & Gemmatimonas phototrophica	Clustering-based subsystems	no subcategory	CBSS-228410.1.peg.134	Ribonuclease HI (EC 3.1.26.4)	fig|2732249.4.peg.2571	fig|1379270.11.peg.635
Gemmatimonas groenlandica & Gemmatimonas phototrophica	Clustering-based subsystems	no subcategory	CBSS-266117.6.peg.1260	16S rRNA (guanine(966)-N(2))-methyltransferase (EC 2.1.1.171)	fig|2732249.4.peg.984	fig|1379270.11.peg.1983
Gemmatimonas groenlandica & Gemmatimonas phototrophica	Clustering-based subsystems	no subcategory	CBSS-266117.6.peg.1260	Phosphopantetheine adenylyltransferase (EC 2.7.7.3)	fig|2732249.4.peg.985	fig|1379270.11.peg.1982
Gemmatimonas groenlandica & Gemmatimonas phototrophica	Clustering-based subsystems	no subcategory	CBSS-269801.1.peg.1715	16S rRNA (guanine(966)-N(2))-methyltransferase (EC 2.1.1.171)	fig|2732249.4.peg.984	fig|1379270.11.peg.1983
Gemmatimonas groenlandica & Gemmatimonas phototrophica	Clustering-based subsystems	no subcategory	CBSS-269801.1.peg.1715	Phosphopantetheine adenylyltransferase (EC 2.7.7.3)	fig|2732249.4.peg.985	fig|1379270.11.peg.1982
Gemmatimonas groenlandica & Gemmatimonas phototrophica	Clustering-based subsystems	no subcategory	CBSS-272943.3.peg.1367	DNA topoisomerase I (EC 5.99.1.2)	fig|2732249.4.peg.394	fig|1379270.11.peg.2558
Gemmatimonas groenlandica & Gemmatimonas phototrophica	Clustering-based subsystems	no subcategory	CBSS-272943.3.peg.1367	Rossmann fold nucleotide-binding protein Smf possibly involved in DNA uptake	fig|2732249.4.peg.971	fig|1379270.11.peg.1996
Gemmatimonas groenlandica & Gemmatimonas phototrophica	Clustering-based subsystems	no subcategory	CBSS-312309.3.peg.1965	Methionine aminopeptidase (EC 3.4.11.18)	fig|2732249.4.peg.2080	fig|1379270.11.peg.1063
Gemmatimonas groenlandica & Gemmatimonas phototrophica	Clustering-based subsystems	no subcategory	CBSS-312309.3.peg.1965	SSU ribosomal protein S2p (SAe)	fig|2732249.4.peg.1033	fig|1379270.11.peg.1933
Gemmatimonas groenlandica & Gemmatimonas phototrophica	Clustering-based subsystems	no subcategory	CBSS-312309.3.peg.1965	Translation elongation factor Ts	fig|2732249.4.peg.1034	fig|1379270.11.peg.1932
Gemmatimonas groenlandica & Gemmatimonas phototrophica	Clustering-based subsystems	no subcategory	CBSS-316057.3.peg.563	Cytochrome c oxidase polypeptide II (EC 1.9.3.1)	fig|2732249.4.peg.2541	fig|1379270.11.peg.655
Gemmatimonas groenlandica & Gemmatimonas phototrophica	Clustering-based subsystems	no subcategory	CBSS-316057.3.peg.563	Cytochrome c oxidase polypeptide III (EC 1.9.3.1)	fig|2732249.4.peg.2539	fig|1379270.11.peg.657
Gemmatimonas groenlandica & Gemmatimonas phototrophica	Clustering-based subsystems	no subcategory	CBSS-316057.3.peg.563	Cytochrome oxidase biogenesis protein Surf1, facilitates heme A insertion	fig|2732249.4.peg.130	fig|1379270.11.peg.2826
Gemmatimonas groenlandica & Gemmatimonas phototrophica	Clustering-based subsystems	no subcategory	CBSS-336982.3.peg.1011	FIG024850: short form Mg-chelase associated protein with vWA domain	fig|2732249.4.peg.2428	fig|1379270.11.peg.758
Gemmatimonas groenlandica & Gemmatimonas phototrophica	Clustering-based subsystems	no subcategory	CBSS-336982.3.peg.1011	Magnesium chelatase, subunit ChlI (EC 6.6.1.1)	fig|2732249.4.peg.2416	fig|1379270.11.peg.772
Gemmatimonas groenlandica & Gemmatimonas phototrophica	Clustering-based subsystems	no subcategory	CBSS-56780.10.peg.1536	Metal-dependent hydrolase YbeY, involved in rRNA and/or ribosome maturation and assembly	fig|2732249.4.peg.1090	fig|1379270.11.peg.1876
Gemmatimonas groenlandica & Gemmatimonas phototrophica	Clustering-based subsystems	no subcategory	CBSS-56780.10.peg.1536	Phosphate starvation-inducible protein PhoH, predicted ATPase	fig|2732249.4.peg.1089	fig|1379270.11.peg.1877
Gemmatimonas groenlandica & Gemmatimonas phototrophica	Clustering-based subsystems	no subcategory	DNA gyrase subunits	DNA gyrase subunit A (EC 5.99.1.3)	fig|2732249.4.peg.2547	fig|1379270.11.peg.649
Gemmatimonas groenlandica & Gemmatimonas phototrophica	Clustering-based subsystems	no subcategory	DNA gyrase subunits	DNA gyrase subunit B (EC 5.99.1.3)	fig|2732249.4.peg.2195	fig|1379270.11.peg.990
Gemmatimonas groenlandica & Gemmatimonas phototrophica	Clustering-based subsystems	no subcategory	DNA replication cluster 1	Chromosomal replication initiator protein DnaA	fig|2732249.4.peg.1447	fig|1379270.11.peg.1
Gemmatimonas groenlandica & Gemmatimonas phototrophica	Clustering-based subsystems	no subcategory	DNA replication cluster 1	DNA gyrase subunit A (EC 5.99.1.3)	fig|2732249.4.peg.2547	fig|1379270.11.peg.649
Gemmatimonas groenlandica & Gemmatimonas phototrophica	Clustering-based subsystems	no subcategory	DNA replication cluster 1	DNA gyrase subunit B (EC 5.99.1.3)	fig|2732249.4.peg.2195	fig|1379270.11.peg.990
Gemmatimonas groenlandica & Gemmatimonas phototrophica	Clustering-based subsystems	no subcategory	DNA replication cluster 1	DNA polymerase III beta subunit (EC 2.7.7.7)	fig|2732249.4.peg.3172	fig|1379270.11.peg.2
Gemmatimonas groenlandica & Gemmatimonas phototrophica	Clustering-based subsystems	no subcategory	DNA replication cluster 1	DNA recombination and repair protein RecF	fig|2732249.4.peg.2192	fig|1379270.11.peg.991
Gemmatimonas groenlandica & Gemmatimonas phototrophica	Clustering-based subsystems	no subcategory	DNA replication cluster 1	Ribosome-associated heat shock protein implicated in the recycling of the 50S subunit (S4 paralog)	fig|2732249.4.peg.360	fig|1379270.11.peg.2591
Gemmatimonas groenlandica & Gemmatimonas phototrophica	Clustering-based subsystems	no subcategory	ECSIG4-SIG7	4-hydroxythreonine-4-phosphate dehydrogenase (EC 1.1.1.262)	fig|2732249.4.peg.690	fig|1379270.11.peg.2252
Gemmatimonas groenlandica & Gemmatimonas phototrophica	Clustering-based subsystems	no subcategory	ECSIG4-SIG7	Organic solvent tolerance protein precursor	fig|2732249.4.peg.933	fig|1379270.11.peg.2034
Gemmatimonas groenlandica & Gemmatimonas phototrophica	Clustering-based subsystems	no subcategory	ECSIG4-SIG7	SSU rRNA (adenine(1518)-N(6)/adenine(1519)-N(6))-dimethyltransferase (EC 2.1.1.182)	fig|2732249.4.peg.990	fig|1379270.11.peg.1977
Gemmatimonas groenlandica & Gemmatimonas phototrophica	Clustering-based subsystems	no subcategory	Glycyl-tRNA synthetase containing cluster	GTP-binding protein Era	fig|2732249.4.peg.1237	fig|1379270.11.peg.1735
Gemmatimonas groenlandica & Gemmatimonas phototrophica	Clustering-based subsystems	no subcategory	Glycyl-tRNA synthetase containing cluster	Glycyl-tRNA synthetase (EC 6.1.1.14)	fig|2732249.4.peg.2069	fig|1379270.11.peg.1081
Gemmatimonas groenlandica & Gemmatimonas phototrophica	Clustering-based subsystems	no subcategory	Glycyl-tRNA synthetase containing cluster	Metal-dependent hydrolase YbeY, involved in rRNA and/or ribosome maturation and assembly	fig|2732249.4.peg.1090	fig|1379270.11.peg.1876
Gemmatimonas groenlandica & Gemmatimonas phototrophica	Clustering-based subsystems	no subcategory	Glycyl-tRNA synthetase containing cluster	Phosphate starvation-inducible protein PhoH, predicted ATPase	fig|2732249.4.peg.1089	fig|1379270.11.peg.1877
Gemmatimonas groenlandica & Gemmatimonas phototrophica	Clustering-based subsystems	no subcategory	LMPTP YfkJ cluster	Low molecular weight protein tyrosine phosphatase (EC 3.1.3.48)	fig|2732249.4.peg.1128	fig|1379270.11.peg.1841
Gemmatimonas groenlandica & Gemmatimonas phototrophica	Clustering-based subsystems	no subcategory	NusA-TFII Cluster	Ribosome-binding factor A	fig|2732249.4.peg.1253	fig|1379270.11.peg.1718
Gemmatimonas groenlandica & Gemmatimonas phototrophica	Clustering-based subsystems	no subcategory	NusA-TFII Cluster	Transcription termination protein NusA	fig|2732249.4.peg.1256	fig|1379270.11.peg.1715
Gemmatimonas groenlandica & Gemmatimonas phototrophica	Clustering-based subsystems	no subcategory	NusA-TFII Cluster	Translation initiation factor 2	fig|2732249.4.peg.1254	fig|1379270.11.peg.1717
Gemmatimonas groenlandica & Gemmatimonas phototrophica	Clustering-based subsystems	no subcategory	Purine salvage cluster	Exodeoxyribonuclease VII large subunit (EC 3.1.11.6)	fig|2732249.4.peg.1004	fig|1379270.11.peg.1964
Gemmatimonas groenlandica & Gemmatimonas phototrophica	Clustering-based subsystems	no subcategory	Purine salvage cluster	GMP synthase [glutamine-hydrolyzing], ATP pyrophosphatase subunit (EC 6.3.5.2)	fig|2732249.4.peg.1059	fig|1379270.11.peg.1908
Gemmatimonas groenlandica & Gemmatimonas phototrophica	Clustering-based subsystems	no subcategory	Purine salvage cluster	GMP synthase [glutamine-hydrolyzing], amidotransferase subunit (EC 6.3.5.2)	fig|2732249.4.peg.1059	fig|1379270.11.peg.1908
Gemmatimonas groenlandica & Gemmatimonas phototrophica	Clustering-based subsystems	no subcategory	Purine salvage cluster	Inosine-5&#39;-monophosphate dehydrogenase (EC 1.1.1.205)	fig|2732249.4.peg.460	fig|1379270.11.peg.2486
Gemmatimonas groenlandica & Gemmatimonas phototrophica	Clustering-based subsystems	no subcategory	Ribosome recycling related cluster	Ribosome recycling factor	fig|2732249.4.peg.1036	fig|1379270.11.peg.1930
Gemmatimonas groenlandica & Gemmatimonas phototrophica	Clustering-based subsystems	no subcategory	Ribosome recycling related cluster	SSU ribosomal protein S2p (SAe)	fig|2732249.4.peg.1033	fig|1379270.11.peg.1933
Gemmatimonas groenlandica & Gemmatimonas phototrophica	Clustering-based subsystems	no subcategory	Ribosome recycling related cluster	Translation elongation factor Ts	fig|2732249.4.peg.1034	fig|1379270.11.peg.1932
Gemmatimonas groenlandica & Gemmatimonas phototrophica	Clustering-based subsystems	no subcategory	Stationary phase repair cluster	2-C-methyl-D-erythritol 2,4-cyclodiphosphate synthase (EC 4.6.1.12)	fig|2732249.4.peg.1179	fig|1379270.11.peg.1791
Gemmatimonas groenlandica & Gemmatimonas phototrophica	Clustering-based subsystems	no subcategory	Stationary phase repair cluster	2-C-methyl-D-erythritol 4-phosphate cytidylyltransferase (EC 2.7.7.60)	fig|2732249.4.peg.1126	fig|1379270.11.peg.1843
Gemmatimonas groenlandica & Gemmatimonas phototrophica	Clustering-based subsystems	no subcategory	Stationary phase repair cluster	Protein-L-isoaspartate O-methyltransferase (EC 2.1.1.77)	fig|2732249.4.peg.1203	fig|1379270.11.peg.1769
Gemmatimonas groenlandica	Clustering-based subsystems	no subcategory	CBSS-56780.10.peg.1536	Magnesium and cobalt efflux protein CorC	fig|2732249.4.peg.1092
Gemmatimonas phototrophica	Clustering-based subsystems	no subcategory	CBSS-176299.4.peg.1996A	Bis(5&#39;-nucleosyl)-tetraphosphatase (asymmetrical) (EC 3.6.1.17)		fig|1379270.11.peg.1990
Gemmatimonas phototrophica	Clustering-based subsystems	no subcategory	CBSS-521098.4.peg.1460	FIG001614: Membrane protein		fig|1379270.11.peg.3208
Gemmatimonas phototrophica	Clustering-based subsystems	no subcategory	CBSS-521098.4.peg.1460	FIG015373: Membrane protein		fig|1379270.11.peg.3209
Gemmatimonas groenlandica	Clustering-based subsystems	proteosome related	Cluster-based Subsystem Grouping Hypotheticals - perhaps Proteosome Related	Twin-arginine translocation protein TatA	fig|2732249.4.peg.941
Gemmatimonas groenlandica & Gemmatimonas phototrophica	Cofactors, Vitamins, Prosthetic Groups, Pigments	Biotin	Biotin biosynthesis	3-ketoacyl-CoA thiolase (EC 2.3.1.16)	fig|2732249.4.peg.1583	fig|1379270.11.peg.1219
Gemmatimonas groenlandica & Gemmatimonas phototrophica	Cofactors, Vitamins, Prosthetic Groups, Pigments	Biotin	Biotin biosynthesis	8-amino-7-oxononanoate synthase (EC 2.3.1.47)	fig|2732249.4.peg.4427	fig|1379270.11.peg.3004
Gemmatimonas groenlandica & Gemmatimonas phototrophica	Cofactors, Vitamins, Prosthetic Groups, Pigments	Biotin	Biotin biosynthesis	Adenosylmethionine-8-amino-7-oxononanoate aminotransferase (EC 2.6.1.62)	fig|2732249.4.peg.4426	fig|1379270.11.peg.3005
Gemmatimonas groenlandica & Gemmatimonas phototrophica	Cofactors, Vitamins, Prosthetic Groups, Pigments	Biotin	Biotin biosynthesis	Biotin operon repressor	fig|2732249.4.peg.1277	fig|1379270.11.peg.1681
Gemmatimonas groenlandica & Gemmatimonas phototrophica	Cofactors, Vitamins, Prosthetic Groups, Pigments	Biotin	Biotin biosynthesis	Biotin synthase (EC 2.8.1.6)	fig|2732249.4.peg.4424	fig|1379270.11.peg.3007
Gemmatimonas groenlandica & Gemmatimonas phototrophica	Cofactors, Vitamins, Prosthetic Groups, Pigments	Biotin	Biotin biosynthesis	Long-chain-fatty-acid--CoA ligase (EC 6.2.1.3)	fig|2732249.4.peg.715	fig|1379270.11.peg.843
Gemmatimonas groenlandica & Gemmatimonas phototrophica	Cofactors, Vitamins, Prosthetic Groups, Pigments	Biotin	Biotin biosynthesis Experimental	8-amino-7-oxononanoate synthase (EC 2.3.1.47)	fig|2732249.4.peg.4427	fig|1379270.11.peg.3004
Gemmatimonas groenlandica & Gemmatimonas phototrophica	Cofactors, Vitamins, Prosthetic Groups, Pigments	Biotin	Biotin biosynthesis Experimental	Adenosylmethionine-8-amino-7-oxononanoate aminotransferase (EC 2.6.1.62)	fig|2732249.4.peg.4426	fig|1379270.11.peg.3005
Gemmatimonas groenlandica & Gemmatimonas phototrophica	Cofactors, Vitamins, Prosthetic Groups, Pigments	Biotin	Biotin biosynthesis Experimental	Biotin synthase (EC 2.8.1.6)	fig|2732249.4.peg.4424	fig|1379270.11.peg.3007
Gemmatimonas groenlandica & Gemmatimonas phototrophica	Cofactors, Vitamins, Prosthetic Groups, Pigments	Biotin	Biotin biosynthesis Experimental	Competence protein F homolog, phosphoribosyltransferase domain	fig|2732249.4.peg.1130	fig|1379270.11.peg.1839
Gemmatimonas groenlandica	Cofactors, Vitamins, Prosthetic Groups, Pigments	Biotin	Biotin biosynthesis	Biotin-protein ligase (EC 6.3.4.15)	fig|2732249.4.peg.1277
Gemmatimonas groenlandica & Gemmatimonas phototrophica	Cofactors, Vitamins, Prosthetic Groups, Pigments	Coenzyme A	Coenzyme A Biosynthesis	2-dehydropantoate 2-reductase (EC 1.1.1.169)	fig|2732249.4.peg.3012	fig|1379270.11.peg.200
Gemmatimonas groenlandica & Gemmatimonas phototrophica	Cofactors, Vitamins, Prosthetic Groups, Pigments	Coenzyme A	Coenzyme A Biosynthesis	Dephospho-CoA kinase (EC 2.7.1.24)	fig|2732249.4.peg.2226	fig|1379270.11.peg.958
Gemmatimonas groenlandica & Gemmatimonas phototrophica	Cofactors, Vitamins, Prosthetic Groups, Pigments	Coenzyme A	Coenzyme A Biosynthesis	Pantothenate kinase type II, eukaryotic (EC 2.7.1.33)	fig|2732249.4.peg.3825	fig|1379270.11.peg.3249
Gemmatimonas groenlandica & Gemmatimonas phototrophica	Cofactors, Vitamins, Prosthetic Groups, Pigments	Coenzyme A	Coenzyme A Biosynthesis	Phosphopantetheine adenylyltransferase (EC 2.7.7.3)	fig|2732249.4.peg.985	fig|1379270.11.peg.1982
Gemmatimonas groenlandica	Cofactors, Vitamins, Prosthetic Groups, Pigments	Coenzyme A	Coenzyme A Biosynthesis	Pantothenate kinase type III, CoaX-like (EC 2.7.1.33)	fig|2732249.4.peg.1276
Gemmatimonas groenlandica	Cofactors, Vitamins, Prosthetic Groups, Pigments	Coenzyme A	Coenzyme A Biosynthesis	Phosphopantothenoylcysteine decarboxylase (EC 4.1.1.36)	fig|2732249.4.peg.1122
Gemmatimonas groenlandica	Cofactors, Vitamins, Prosthetic Groups, Pigments	Coenzyme A	Coenzyme A Biosynthesis	Phosphopantothenoylcysteine synthetase (EC 6.3.2.5)	fig|2732249.4.peg.1122
Gemmatimonas groenlandica & Gemmatimonas phototrophica	Cofactors, Vitamins, Prosthetic Groups, Pigments	Folate and pterines	Pterin carbinolamine dehydratase	4-hydroxyphenylpyruvate dioxygenase (EC 1.13.11.27)	fig|2732249.4.peg.722	fig|1379270.11.peg.2225
Gemmatimonas groenlandica & Gemmatimonas phototrophica	Cofactors, Vitamins, Prosthetic Groups, Pigments	Folate and pterines	Pterin carbinolamine dehydratase	Fumarylacetoacetase (EC 3.7.1.2)	fig|2732249.4.peg.2606	fig|1379270.11.peg.600
Gemmatimonas groenlandica & Gemmatimonas phototrophica	Cofactors, Vitamins, Prosthetic Groups, Pigments	Folate and pterines	Pterin carbinolamine dehydratase	Fumarylacetoacetate hydrolase family protein	fig|2732249.4.peg.1608	fig|1379270.11.peg.3589
Gemmatimonas groenlandica & Gemmatimonas phototrophica	Cofactors, Vitamins, Prosthetic Groups, Pigments	Folate and pterines	Pterin carbinolamine dehydratase	Homogentisate 1,2-dioxygenase (EC 1.13.11.5)	fig|2732249.4.peg.724	fig|1379270.11.peg.2224
Gemmatimonas groenlandica & Gemmatimonas phototrophica	Cofactors, Vitamins, Prosthetic Groups, Pigments	Folate and pterines	Pterin carbinolamine dehydratase	Phenylalanine-4-hydroxylase (EC 1.14.16.1)	fig|2732249.4.peg.1513	fig|1379270.11.peg.3756
Gemmatimonas groenlandica & Gemmatimonas phototrophica	Cofactors, Vitamins, Prosthetic Groups, Pigments	Folate and pterines	Pterin carbinolamine dehydratase	Pterin-4-alpha-carbinolamine dehydratase (EC 4.2.1.96)	fig|2732249.4.peg.104	fig|1379270.11.peg.2852
Gemmatimonas groenlandica & Gemmatimonas phototrophica	Cofactors, Vitamins, Prosthetic Groups, Pigments	Folate and pterines	Pterin metabolism	6-pyruvoyl tetrahydrobiopterin synthase (EC 4.2.3.12)	fig|2732249.4.peg.451	fig|1379270.11.peg.974
Gemmatimonas groenlandica & Gemmatimonas phototrophica	Cofactors, Vitamins, Prosthetic Groups, Pigments	Folate and pterines	Pterin metabolism	GTP cyclohydrolase I (EC 3.5.4.16) type 1	fig|2732249.4.peg.2210	fig|1379270.11.peg.975
Gemmatimonas groenlandica & Gemmatimonas phototrophica	Cofactors, Vitamins, Prosthetic Groups, Pigments	Folate and pterines	Pterin metabolism	Phenylalanine-4-hydroxylase (EC 1.14.16.1)	fig|2732249.4.peg.1513	fig|1379270.11.peg.3756
Gemmatimonas groenlandica & Gemmatimonas phototrophica	Cofactors, Vitamins, Prosthetic Groups, Pigments	Folate and pterines	Pterin metabolism	Pterin-4-alpha-carbinolamine dehydratase (EC 4.2.1.96)	fig|2732249.4.peg.104	fig|1379270.11.peg.2852
Gemmatimonas groenlandica & Gemmatimonas phototrophica	Cofactors, Vitamins, Prosthetic Groups, Pigments	Folate and pterines	Pterin synthesis related cluster	6-pyruvoyl tetrahydrobiopterin synthase (EC 4.2.3.12)	fig|2732249.4.peg.451	fig|1379270.11.peg.974
Gemmatimonas groenlandica & Gemmatimonas phototrophica	Cofactors, Vitamins, Prosthetic Groups, Pigments	Folate and pterines	Pterin synthesis related cluster	Acetyl-coenzyme A carboxyl transferase alpha chain (EC 6.4.1.2)	fig|2732249.4.peg.1026	fig|1379270.11.peg.929
Gemmatimonas groenlandica & Gemmatimonas phototrophica	Cofactors, Vitamins, Prosthetic Groups, Pigments	Folate and pterines	Pterin synthesis related cluster	GTP cyclohydrolase I (EC 3.5.4.16) type 1	fig|2732249.4.peg.2210	fig|1379270.11.peg.975
Gemmatimonas groenlandica & Gemmatimonas phototrophica	Cofactors, Vitamins, Prosthetic Groups, Pigments	Folate and pterines	Pterin synthesis related cluster	Phosphoribosylanthranilate isomerase (EC 5.3.1.24)	fig|2732249.4.peg.1080	fig|1379270.11.peg.1886
Gemmatimonas groenlandica & Gemmatimonas phototrophica	Cofactors, Vitamins, Prosthetic Groups, Pigments	Lipoic acid	Lipoic acid metabolism	Lipoate-protein ligase A	fig|2732249.4.peg.2229	fig|1379270.11.peg.955
Gemmatimonas groenlandica & Gemmatimonas phototrophica	Cofactors, Vitamins, Prosthetic Groups, Pigments	NAD and NADP	NAD and NADP cofactor biosynthesis global	ADP-ribose pyrophosphatase (EC 3.6.1.13)	fig|2732249.4.peg.3198	fig|1379270.11.peg.3977
Gemmatimonas groenlandica & Gemmatimonas phototrophica	Cofactors, Vitamins, Prosthetic Groups, Pigments	NAD and NADP	NAD and NADP cofactor biosynthesis global	Kynurenine formamidase, bacterial (EC 3.5.1.9)	fig|2732249.4.peg.1785	fig|1379270.11.peg.1292
Gemmatimonas groenlandica & Gemmatimonas phototrophica	Cofactors, Vitamins, Prosthetic Groups, Pigments	NAD and NADP	NAD and NADP cofactor biosynthesis global	L-aspartate oxidase (EC 1.4.3.16)	fig|2732249.4.peg.2610	fig|1379270.11.peg.595
Gemmatimonas groenlandica & Gemmatimonas phototrophica	Cofactors, Vitamins, Prosthetic Groups, Pigments	NAD and NADP	NAD and NADP cofactor biosynthesis global	NAD kinase (EC 2.7.1.23)	fig|2732249.4.peg.1008	fig|1379270.11.peg.1960
Gemmatimonas groenlandica & Gemmatimonas phototrophica	Cofactors, Vitamins, Prosthetic Groups, Pigments	NAD and NADP	NAD and NADP cofactor biosynthesis global	NAD synthetase (EC 6.3.1.5)	fig|2732249.4.peg.4488	fig|1379270.11.peg.2940
Gemmatimonas groenlandica & Gemmatimonas phototrophica	Cofactors, Vitamins, Prosthetic Groups, Pigments	NAD and NADP	NAD and NADP cofactor biosynthesis global	Nicotinate-nucleotide adenylyltransferase (EC 2.7.7.18)	fig|2732249.4.peg.911	fig|1379270.11.peg.2056
Gemmatimonas groenlandica & Gemmatimonas phototrophica	Cofactors, Vitamins, Prosthetic Groups, Pigments	NAD and NADP	NAD and NADP cofactor biosynthesis global	Quinolinate phosphoribosyltransferase [decarboxylating] (EC 2.4.2.19)	fig|2732249.4.peg.2608	fig|1379270.11.peg.597
Gemmatimonas groenlandica & Gemmatimonas phototrophica	Cofactors, Vitamins, Prosthetic Groups, Pigments	NAD and NADP	NAD and NADP cofactor biosynthesis global	Quinolinate synthetase (EC 2.5.1.72)	fig|2732249.4.peg.2609	fig|1379270.11.peg.596
Gemmatimonas groenlandica & Gemmatimonas phototrophica	Cofactors, Vitamins, Prosthetic Groups, Pigments	NAD and NADP	NAD and NADP cofactor biosynthesis global	Ribosyl nicotinamide transporter, PnuC-like	fig|2732249.4.peg.2666	fig|1379270.11.peg.549
Gemmatimonas groenlandica & Gemmatimonas phototrophica	Cofactors, Vitamins, Prosthetic Groups, Pigments	NAD and NADP	NAD and NADP cofactor biosynthesis global	Ribosylnicotinamide kinase (EC 2.7.1.22)	fig|2732249.4.peg.2667	fig|1379270.11.peg.548
Gemmatimonas phototrophica	Cofactors, Vitamins, Prosthetic Groups, Pigments	NAD and NADP	NAD and NADP cofactor biosynthesis global	Kynureninase (EC 3.7.1.3)		fig|1379270.11.peg.3383
Gemmatimonas groenlandica & Gemmatimonas phototrophica	Cofactors, Vitamins, Prosthetic Groups, Pigments	Pyridoxine	Pyridoxin (Vitamin B6) Biosynthesis	1-deoxy-D-xylulose 5-phosphate synthase (EC 2.2.1.7)	fig|2732249.4.peg.1007	fig|1379270.11.peg.1961
Gemmatimonas groenlandica & Gemmatimonas phototrophica	Cofactors, Vitamins, Prosthetic Groups, Pigments	Pyridoxine	Pyridoxin (Vitamin B6) Biosynthesis	4-hydroxythreonine-4-phosphate dehydrogenase (EC 1.1.1.262)	fig|2732249.4.peg.690	fig|1379270.11.peg.2252
Gemmatimonas groenlandica & Gemmatimonas phototrophica	Cofactors, Vitamins, Prosthetic Groups, Pigments	Pyridoxine	Pyridoxin (Vitamin B6) Biosynthesis	D-3-phosphoglycerate dehydrogenase (EC 1.1.1.95)	fig|2732249.4.peg.2075	fig|1379270.11.peg.288
Gemmatimonas groenlandica & Gemmatimonas phototrophica	Cofactors, Vitamins, Prosthetic Groups, Pigments	Pyridoxine	Pyridoxin (Vitamin B6) Biosynthesis	NAD-dependent glyceraldehyde-3-phosphate dehydrogenase (EC 1.2.1.12)	fig|2732249.4.peg.1131	fig|1379270.11.peg.1838
Gemmatimonas groenlandica & Gemmatimonas phototrophica	Cofactors, Vitamins, Prosthetic Groups, Pigments	Pyridoxine	Pyridoxin (Vitamin B6) Biosynthesis	Pyridoxamine 5&#39;-phosphate oxidase (EC 1.4.3.5)	fig|2732249.4.peg.3546	fig|1379270.11.peg.3008
Gemmatimonas groenlandica & Gemmatimonas phototrophica	Cofactors, Vitamins, Prosthetic Groups, Pigments	Pyridoxine	Pyridoxin (Vitamin B6) Biosynthesis	Pyridoxine 5&#39;-phosphate synthase (EC 2.6.99.2)	fig|2732249.4.peg.1618	fig|1379270.11.peg.1449
Gemmatimonas groenlandica & Gemmatimonas phototrophica	Cofactors, Vitamins, Prosthetic Groups, Pigments	Riboflavin, FMN, FAD	Riboflavin, FMN and FAD metabolism	3,4-dihydroxy-2-butanone 4-phosphate synthase (EC 4.1.99.12)	fig|2732249.4.peg.1380	fig|1379270.11.peg.1617
Gemmatimonas groenlandica & Gemmatimonas phototrophica	Cofactors, Vitamins, Prosthetic Groups, Pigments	Riboflavin, FMN, FAD	Riboflavin, FMN and FAD metabolism	5-amino-6-(5-phosphoribosylamino)uracil reductase (EC 1.1.1.193)	fig|2732249.4.peg.1382	fig|1379270.11.peg.1615
Gemmatimonas groenlandica & Gemmatimonas phototrophica	Cofactors, Vitamins, Prosthetic Groups, Pigments	Riboflavin, FMN, FAD	Riboflavin, FMN and FAD metabolism	6,7-dimethyl-8-ribityllumazine synthase (EC 2.5.1.78)	fig|2732249.4.peg.1379	fig|1379270.11.peg.1618
Gemmatimonas groenlandica & Gemmatimonas phototrophica	Cofactors, Vitamins, Prosthetic Groups, Pigments	Riboflavin, FMN, FAD	Riboflavin, FMN and FAD metabolism	Diaminohydroxyphosphoribosylaminopyrimidine deaminase (EC 3.5.4.26)	fig|2732249.4.peg.1382	fig|1379270.11.peg.1615
Gemmatimonas groenlandica & Gemmatimonas phototrophica	Cofactors, Vitamins, Prosthetic Groups, Pigments	Riboflavin, FMN, FAD	Riboflavin, FMN and FAD metabolism	FMN adenylyltransferase (EC 2.7.7.2)	fig|2732249.4.peg.1251	fig|1379270.11.peg.1720
Gemmatimonas groenlandica & Gemmatimonas phototrophica	Cofactors, Vitamins, Prosthetic Groups, Pigments	Riboflavin, FMN, FAD	Riboflavin, FMN and FAD metabolism	GTP cyclohydrolase II (EC 3.5.4.25)	fig|2732249.4.peg.1380	fig|1379270.11.peg.1617
Gemmatimonas groenlandica & Gemmatimonas phototrophica	Cofactors, Vitamins, Prosthetic Groups, Pigments	Riboflavin, FMN, FAD	Riboflavin, FMN and FAD metabolism	Riboflavin kinase (EC 2.7.1.26)	fig|2732249.4.peg.1251	fig|1379270.11.peg.1720
Gemmatimonas groenlandica & Gemmatimonas phototrophica	Cofactors, Vitamins, Prosthetic Groups, Pigments	Riboflavin, FMN, FAD	Riboflavin, FMN and FAD metabolism	Riboflavin synthase eubacterial/eukaryotic (EC 2.5.1.9)	fig|2732249.4.peg.1381	fig|1379270.11.peg.1616
Gemmatimonas groenlandica & Gemmatimonas phototrophica	Cofactors, Vitamins, Prosthetic Groups, Pigments	Riboflavin, FMN, FAD	riboflavin to FAD	3,4-dihydroxy-2-butanone 4-phosphate synthase (EC 4.1.99.12)	fig|2732249.4.peg.1380	fig|1379270.11.peg.1617
Gemmatimonas groenlandica & Gemmatimonas phototrophica	Cofactors, Vitamins, Prosthetic Groups, Pigments	Riboflavin, FMN, FAD	riboflavin to FAD	FMN adenylyltransferase (EC 2.7.7.2)	fig|2732249.4.peg.1251	fig|1379270.11.peg.1720
Gemmatimonas groenlandica & Gemmatimonas phototrophica	Cofactors, Vitamins, Prosthetic Groups, Pigments	Riboflavin, FMN, FAD	riboflavin to FAD	Riboflavin kinase (EC 2.7.1.26)	fig|2732249.4.peg.1251	fig|1379270.11.peg.1720
Gemmatimonas groenlandica & Gemmatimonas phototrophica	Cofactors, Vitamins, Prosthetic Groups, Pigments	Riboflavin, FMN, FAD	riboflavin to FAD	Riboflavin synthase eubacterial/eukaryotic (EC 2.5.1.9)	fig|2732249.4.peg.1381	fig|1379270.11.peg.1616
Gemmatimonas groenlandica & Gemmatimonas phototrophica	Cofactors, Vitamins, Prosthetic Groups, Pigments	Tetrapyrroles	Heme and Siroheme Biosynthesis	Coproporphyrinogen III oxidase, aerobic (EC 1.3.3.3)	fig|2732249.4.peg.1781	fig|1379270.11.peg.1296
Gemmatimonas groenlandica & Gemmatimonas phototrophica	Cofactors, Vitamins, Prosthetic Groups, Pigments	Tetrapyrroles	Heme and Siroheme Biosynthesis	Ferrochelatase, protoheme ferro-lyase (EC 4.99.1.1)	fig|2732249.4.peg.4490	fig|1379270.11.peg.2938
Gemmatimonas groenlandica & Gemmatimonas phototrophica	Cofactors, Vitamins, Prosthetic Groups, Pigments	Tetrapyrroles	Heme and Siroheme Biosynthesis	Glutamyl-tRNA reductase (EC 1.2.1.70)	fig|2732249.4.peg.1779	fig|1379270.11.peg.1298
Gemmatimonas groenlandica & Gemmatimonas phototrophica	Cofactors, Vitamins, Prosthetic Groups, Pigments	Tetrapyrroles	Heme and Siroheme Biosynthesis	Glutamyl-tRNA synthetase (EC 6.1.1.17)	fig|2732249.4.peg.1606	fig|1379270.11.peg.1461
Gemmatimonas groenlandica & Gemmatimonas phototrophica	Cofactors, Vitamins, Prosthetic Groups, Pigments	Tetrapyrroles	Heme and Siroheme Biosynthesis	Porphobilinogen deaminase (EC 2.5.1.61)	fig|2732249.4.peg.253	fig|1379270.11.peg.2683
Gemmatimonas groenlandica & Gemmatimonas phototrophica	Cofactors, Vitamins, Prosthetic Groups, Pigments	Tetrapyrroles	Heme and Siroheme Biosynthesis	Porphobilinogen synthase (EC 4.2.1.24)	fig|2732249.4.peg.254	fig|1379270.11.peg.2682
Gemmatimonas groenlandica & Gemmatimonas phototrophica	Cofactors, Vitamins, Prosthetic Groups, Pigments	Tetrapyrroles	Heme and Siroheme Biosynthesis	Protoporphyrinogen IX oxidase, aerobic, HemY (EC 1.3.3.4)	fig|2732249.4.peg.1782	fig|1379270.11.peg.1295
Gemmatimonas groenlandica & Gemmatimonas phototrophica	Cofactors, Vitamins, Prosthetic Groups, Pigments	Tetrapyrroles	Heme and Siroheme Biosynthesis	Protoporphyrinogen IX oxidase, novel form, HemJ (EC 1.3.-.-)	fig|2732249.4.peg.3272	fig|1379270.11.peg.3855
Gemmatimonas groenlandica & Gemmatimonas phototrophica	Cofactors, Vitamins, Prosthetic Groups, Pigments	Tetrapyrroles	Heme and Siroheme Biosynthesis	Uroporphyrinogen III decarboxylase (EC 4.1.1.37)	fig|2732249.4.peg.1780	fig|1379270.11.peg.1297
Gemmatimonas groenlandica & Gemmatimonas phototrophica	Cofactors, Vitamins, Prosthetic Groups, Pigments	Tetrapyrroles	Heme and Siroheme Biosynthesis	Uroporphyrinogen-III synthase (EC 4.2.1.75)	fig|2732249.4.peg.252	fig|1379270.11.peg.2684
Gemmatimonas phototrophica	Cofactors, Vitamins, Prosthetic Groups, Pigments	Tetrapyrroles	Chlorophyll Biosynthesis	Mg-protoporphyrin IX monomethyl ester oxidative cyclase (anaerobic) (EC 1.14.13.81)		fig|1379270.11.peg.3852
Gemmatimonas groenlandica & Gemmatimonas phototrophica	Cofactors, Vitamins, Prosthetic Groups, Pigments	Tetrapyrroles	Chlorophyll Biosynthesis	Protein BchJ, involved in reduction of C-8 vinyl of divinyl protochlorophyllide	fig|2732249.4.peg.1998	fig|1379270.11.peg.3854
Gemmatimonas phototrophica	Cofactors, Vitamins, Prosthetic Groups, Pigments	Tetrapyrroles	Heme and Siroheme Biosynthesis	Coproporphyrinogen III oxidase, oxygen-independent (EC 1.3.99.22)		fig|1379270.11.peg.3853
Gemmatimonas groenlandica & Gemmatimonas phototrophica	Cofactors, Vitamins, Prosthetic Groups, Pigments	no subcategory	Thiamin biosynthesis	1-deoxy-D-xylulose 5-phosphate synthase (EC 2.2.1.7)	fig|2732249.4.peg.1007	fig|1379270.11.peg.1961
Gemmatimonas groenlandica & Gemmatimonas phototrophica	Cofactors, Vitamins, Prosthetic Groups, Pigments	no subcategory	Thiamin biosynthesis	Thiamin-regulated outer membrane receptor Omr1	fig|2732249.4.peg.2665	fig|1379270.11.peg.550
Gemmatimonas groenlandica & Gemmatimonas phototrophica	Cofactors, Vitamins, Prosthetic Groups, Pigments	no subcategory	Thiamin biosynthesis	Thiamine-monophosphate kinase (EC 2.7.4.16)	fig|2732249.4.peg.1573	fig|1379270.11.peg.1493
Gemmatimonas phototrophica	Cofactors, Vitamins, Prosthetic Groups, Pigments	no subcategory	Thiamin biosynthesis	Sulfur carrier protein adenylyltransferase ThiF		fig|1379270.11.peg.254
Gemmatimonas groenlandica & Gemmatimonas phototrophica	DNA Metabolism	DNA repair	DNA Repair Base Excision	ATP-dependent DNA ligase (EC 6.5.1.1) LigC	fig|2732249.4.peg.3429	fig|1379270.11.peg.3500
Gemmatimonas groenlandica & Gemmatimonas phototrophica	DNA Metabolism	DNA repair	DNA Repair Base Excision	DNA polymerase I (EC 2.7.7.7)	fig|2732249.4.peg.3166	fig|1379270.11.peg.9
Gemmatimonas groenlandica & Gemmatimonas phototrophica	DNA Metabolism	DNA repair	DNA Repair Base Excision	DNA-3-methyladenine glycosylase II (EC 3.2.2.21)	fig|2732249.4.peg.2343	fig|1379270.11.peg.527
Gemmatimonas groenlandica & Gemmatimonas phototrophica	DNA Metabolism	DNA repair	DNA Repair Base Excision	Endonuclease III (EC 4.2.99.18)	fig|2732249.4.peg.2496	fig|1379270.11.peg.688
Gemmatimonas groenlandica & Gemmatimonas phototrophica	DNA Metabolism	DNA repair	DNA Repair Base Excision	Formamidopyrimidine-DNA glycosylase (EC 3.2.2.23)	fig|2732249.4.peg.482	fig|1379270.11.peg.2468
Gemmatimonas groenlandica & Gemmatimonas phototrophica	DNA Metabolism	DNA repair	DNA repair, UvrABC system	Excinuclease ABC subunit A	fig|2732249.4.peg.658	fig|1379270.11.peg.1004
Gemmatimonas groenlandica & Gemmatimonas phototrophica	DNA Metabolism	DNA repair	DNA repair, UvrABC system	Excinuclease ABC subunit B	fig|2732249.4.peg.918	fig|1379270.11.peg.2049
Gemmatimonas groenlandica & Gemmatimonas phototrophica	DNA Metabolism	DNA repair	DNA repair, UvrABC system	Excinuclease ABC subunit C	fig|2732249.4.peg.1212	fig|1379270.11.peg.1760
Gemmatimonas groenlandica & Gemmatimonas phototrophica	DNA Metabolism	DNA repair	DNA repair, bacterial	A/G-specific adenine glycosylase (EC 3.2.2.-)	fig|2732249.4.peg.2183	fig|1379270.11.peg.1001
Gemmatimonas groenlandica & Gemmatimonas phototrophica	DNA Metabolism	DNA repair	DNA repair, bacterial	ADA regulatory protein	fig|2732249.4.peg.2895	fig|1379270.11.peg.335
Gemmatimonas groenlandica & Gemmatimonas phototrophica	DNA Metabolism	DNA repair	DNA repair, bacterial	DNA polymerase IV (EC 2.7.7.7)	fig|2732249.4.peg.354	fig|1379270.11.peg.2597
Gemmatimonas groenlandica & Gemmatimonas phototrophica	DNA Metabolism	DNA repair	DNA repair, bacterial	DNA recombination protein RmuC	fig|2732249.4.peg.3790	fig|1379270.11.peg.450
Gemmatimonas groenlandica & Gemmatimonas phototrophica	DNA Metabolism	DNA repair	DNA repair, bacterial	DNA repair protein RadA	fig|2732249.4.peg.1125	fig|1379270.11.peg.1844
Gemmatimonas groenlandica & Gemmatimonas phototrophica	DNA Metabolism	DNA repair	DNA repair, bacterial	DNA repair protein RecN	fig|2732249.4.peg.1009	fig|1379270.11.peg.1959
Gemmatimonas groenlandica & Gemmatimonas phototrophica	DNA Metabolism	DNA repair	DNA repair, bacterial	Endonuclease IV (EC 3.1.21.2)	fig|2732249.4.peg.671	fig|1379270.11.peg.2270
Gemmatimonas groenlandica & Gemmatimonas phototrophica	DNA Metabolism	DNA repair	DNA repair, bacterial	Exodeoxyribonuclease VII large subunit (EC 3.1.11.6)	fig|2732249.4.peg.1004	fig|1379270.11.peg.1964
Gemmatimonas groenlandica & Gemmatimonas phototrophica	DNA Metabolism	DNA repair	DNA repair, bacterial	Exonuclease SbcD	fig|2732249.4.peg.2215	fig|1379270.11.peg.970
Gemmatimonas groenlandica & Gemmatimonas phototrophica	DNA Metabolism	DNA repair	DNA repair, bacterial	Methylated-DNA--protein-cysteine methyltransferase (EC 2.1.1.63)	fig|2732249.4.peg.2895	fig|1379270.11.peg.335
Gemmatimonas groenlandica & Gemmatimonas phototrophica	DNA Metabolism	DNA repair	DNA repair, bacterial	RecA protein	fig|2732249.4.peg.101	fig|1379270.11.peg.2013
Gemmatimonas groenlandica & Gemmatimonas phototrophica	DNA Metabolism	DNA repair	DNA repair, bacterial	SOS-response repressor and protease LexA (EC 3.4.21.88)	fig|2732249.4.peg.1078	fig|1379270.11.peg.1888
Gemmatimonas groenlandica & Gemmatimonas phototrophica	DNA Metabolism	DNA repair	DNA repair, bacterial	Single-stranded DNA-binding protein	fig|2732249.4.peg.923	fig|1379270.11.peg.2044
Gemmatimonas groenlandica & Gemmatimonas phototrophica	DNA Metabolism	DNA repair	DNA repair, bacterial DinG and relatives	DinG family ATP-dependent helicase YoaA	fig|2732249.4.peg.1609	fig|1379270.11.peg.1458
Gemmatimonas groenlandica & Gemmatimonas phototrophica	DNA Metabolism	DNA repair	DNA repair, bacterial MutL-MutS system	DNA mismatch repair protein MutL	fig|2732249.4.peg.1281	fig|1379270.11.peg.1677
Gemmatimonas groenlandica & Gemmatimonas phototrophica	DNA Metabolism	DNA repair	DNA repair, bacterial MutL-MutS system	DNA mismatch repair protein MutS	fig|2732249.4.peg.3203	fig|1379270.11.peg.3972
Gemmatimonas groenlandica & Gemmatimonas phototrophica	DNA Metabolism	DNA repair	DNA repair, bacterial MutL-MutS system	Recombination inhibitory protein MutS2	fig|2732249.4.peg.980	fig|1379270.11.peg.1987
Gemmatimonas groenlandica & Gemmatimonas phototrophica	DNA Metabolism	DNA repair	DNA repair, bacterial RecBCD pathway	Exodeoxyribonuclease V alpha chain (EC 3.1.11.5)	fig|2732249.4.peg.3789	fig|1379270.11.peg.3290
Gemmatimonas groenlandica & Gemmatimonas phototrophica	DNA Metabolism	DNA repair	DNA repair, bacterial RecBCD pathway	Exodeoxyribonuclease V beta chain (EC 3.1.11.5)	fig|2732249.4.peg.3788	fig|1379270.11.peg.3291
Gemmatimonas groenlandica & Gemmatimonas phototrophica	DNA Metabolism	DNA repair	DNA repair, bacterial RecBCD pathway	Exodeoxyribonuclease V gamma chain (EC 3.1.11.5)	fig|2732249.4.peg.3787	fig|1379270.11.peg.3292
Gemmatimonas groenlandica & Gemmatimonas phototrophica	DNA Metabolism	DNA repair	DNA repair, bacterial UvrD and related helicases	ATP-dependent DNA helicase UvrD/PcrA, proteobacterial paralog	fig|2732249.4.peg.2252	fig|1379270.11.peg.933
Gemmatimonas groenlandica & Gemmatimonas phototrophica	DNA Metabolism	DNA repair	DNA repair, bacterial photolyase	Deoxyribodipyrimidine photolyase, type II (EC 4.1.99.3)	fig|2732249.4.peg.155	fig|1379270.11.peg.2150
Gemmatimonas groenlandica & Gemmatimonas phototrophica	DNA Metabolism	DNA repair	DNA repair system including RecA, MutS and a hypothetical protein	DNA mismatch repair protein MutS	fig|2732249.4.peg.3203	fig|1379270.11.peg.3972
Gemmatimonas groenlandica & Gemmatimonas phototrophica	DNA Metabolism	DNA repair	DNA repair system including RecA, MutS and a hypothetical protein	RecA protein	fig|2732249.4.peg.101	fig|1379270.11.peg.2013
Gemmatimonas groenlandica	DNA Metabolism	DNA repair	DNA Repair Base Excision	DNA-3-methyladenine glycosylase (EC 3.2.2.20)	fig|2732249.4.peg.4507
Gemmatimonas groenlandica	DNA Metabolism	DNA repair	DNA repair, UvrABC system	Excinuclease ABC subunit A paralog of unknown function	fig|2732249.4.peg.1506
Gemmatimonas groenlandica	DNA Metabolism	DNA repair	DNA repair, bacterial	Exodeoxyribonuclease VII small subunit (EC 3.1.11.6)	fig|2732249.4.peg.1005
Gemmatimonas phototrophica	DNA Metabolism	DNA repair	DNA Repair Base Excision	DNA polymerase II (EC 2.7.7.7)		fig|1379270.11.peg.889
Gemmatimonas phototrophica	DNA Metabolism	DNA repair	DNA repair, bacterial	DNA-cytosine methyltransferase (EC 2.1.1.37)		fig|1379270.11.peg.97
Gemmatimonas phototrophica	DNA Metabolism	DNA repair	DNA repair, bacterial RecFOR pathway	DNA recombination and repair protein RecO		fig|1379270.11.peg.1637
Gemmatimonas groenlandica & Gemmatimonas phototrophica	DNA Metabolism	DNA replication	DNA replication strays	Error-prone repair homolog of DNA polymerase III alpha subunit (EC 2.7.7.7)	fig|2732249.4.peg.94	fig|1379270.11.peg.2869
Gemmatimonas groenlandica & Gemmatimonas phototrophica	DNA Metabolism	DNA replication	DNA topoisomerases, Type I, ATP-independent	DNA topoisomerase I (EC 5.99.1.2)	fig|2732249.4.peg.394	fig|1379270.11.peg.2558
Gemmatimonas groenlandica & Gemmatimonas phototrophica	DNA Metabolism	DNA replication	DNA topoisomerases, Type II, ATP-dependent	DNA gyrase subunit A (EC 5.99.1.3)	fig|2732249.4.peg.2547	fig|1379270.11.peg.649
Gemmatimonas groenlandica & Gemmatimonas phototrophica	DNA Metabolism	DNA replication	DNA topoisomerases, Type II, ATP-dependent	DNA gyrase subunit B (EC 5.99.1.3)	fig|2732249.4.peg.2195	fig|1379270.11.peg.990
Gemmatimonas groenlandica & Gemmatimonas phototrophica	DNA Metabolism	DNA uptake, competence	DNA processing cluster	DNA polymerase III subunits gamma and tau (EC 2.7.7.7)	fig|2732249.4.peg.1802	fig|1379270.11.peg.1274
Gemmatimonas groenlandica & Gemmatimonas phototrophica	DNA Metabolism	DNA uptake, competence	DNA processing cluster	Recombination protein RecR	fig|2732249.4.peg.1800	fig|1379270.11.peg.1276
Gemmatimonas groenlandica & Gemmatimonas phototrophica	DNA Metabolism	no subcategory	DNA ligases	ATP-dependent DNA ligase (EC 6.5.1.1) LigC	fig|2732249.4.peg.3429	fig|1379270.11.peg.3500
Gemmatimonas groenlandica & Gemmatimonas phototrophica	DNA Metabolism	no subcategory	DNA structural proteins, bacterial	Chromosome partition protein smc	fig|2732249.4.peg.1673	fig|1379270.11.peg.1395
Gemmatimonas groenlandica & Gemmatimonas phototrophica	DNA Metabolism	no subcategory	DNA structural proteins, bacterial	Integration host factor beta subunit	fig|2732249.4.peg.1136	fig|1379270.11.peg.1833
Gemmatimonas groenlandica	DNA Metabolism	no subcategory	Restriction-Modification System	Type I restriction-modification system, DNA-methyltransferase subunit M (EC 2.1.1.72)	fig|2732249.4.peg.2808
Gemmatimonas groenlandica	DNA Metabolism	no subcategory	Restriction-Modification System	Type I restriction-modification system, restriction subunit R (EC 3.1.21.3)	fig|2732249.4.peg.2803
Gemmatimonas groenlandica & Gemmatimonas phototrophica	Dormancy and Sporulation	no subcategory	Sporulation-associated proteins with broader functions	Peptidyl-tRNA hydrolase (EC 3.1.1.29)	fig|2732249.4.peg.1656	fig|1379270.11.peg.1413
Gemmatimonas groenlandica & Gemmatimonas phototrophica	Fatty Acids, Lipids, and Isoprenoids	Fatty acids	Acyl-CoA thioesterase II	Acyl-CoA thioesterase II (EC 3.1.2.-)	fig|2732249.4.peg.1634	fig|1379270.11.peg.1436
Gemmatimonas groenlandica & Gemmatimonas phototrophica	Fatty Acids, Lipids, and Isoprenoids	Fatty acids	Fatty Acid Biosynthesis FASII	3-hydroxyacyl-[acyl-carrier-protein] dehydratase, FabZ form (EC 4.2.1.59)	fig|2732249.4.peg.1222	fig|1379270.11.peg.1750
Gemmatimonas groenlandica & Gemmatimonas phototrophica	Fatty Acids, Lipids, and Isoprenoids	Fatty acids	Fatty Acid Biosynthesis FASII	Acetyl-coenzyme A carboxyl transferase alpha chain (EC 6.4.1.2)	fig|2732249.4.peg.1026	fig|1379270.11.peg.929
Gemmatimonas groenlandica & Gemmatimonas phototrophica	Fatty Acids, Lipids, and Isoprenoids	Fatty acids	Fatty Acid Biosynthesis FASII	Acetyl-coenzyme A carboxyl transferase beta chain (EC 6.4.1.2)	fig|2732249.4.peg.1026	fig|1379270.11.peg.1868
Gemmatimonas groenlandica & Gemmatimonas phototrophica	Fatty Acids, Lipids, and Isoprenoids	Fatty acids	Fatty Acid Biosynthesis FASII	Acyl carrier protein	fig|2732249.4.peg.1174	fig|1379270.11.peg.1796
Gemmatimonas groenlandica & Gemmatimonas phototrophica	Fatty Acids, Lipids, and Isoprenoids	Fatty acids	Fatty Acid Biosynthesis FASII	Biotin carboxyl carrier protein	fig|2732249.4.peg.1029	fig|1379270.11.peg.1937
Gemmatimonas groenlandica & Gemmatimonas phototrophica	Fatty Acids, Lipids, and Isoprenoids	Fatty acids	Fatty Acid Biosynthesis FASII	Biotin carboxyl carrier protein of acetyl-CoA carboxylase	fig|2732249.4.peg.946	fig|1379270.11.peg.2021
Gemmatimonas groenlandica & Gemmatimonas phototrophica	Fatty Acids, Lipids, and Isoprenoids	Fatty acids	Fatty Acid Biosynthesis FASII	Biotin carboxylase of acetyl-CoA carboxylase (EC 6.3.4.14)	fig|2732249.4.peg.948	fig|1379270.11.peg.1939
Gemmatimonas groenlandica & Gemmatimonas phototrophica	Fatty Acids, Lipids, and Isoprenoids	Fatty acids	Fatty Acid Biosynthesis FASII	Enoyl-[acyl-carrier-protein] reductase [NADH] (EC 1.3.1.9)	fig|2732249.4.peg.3450	fig|1379270.11.peg.3470
Gemmatimonas groenlandica & Gemmatimonas phototrophica	Fatty Acids, Lipids, and Isoprenoids	Fatty acids	Fatty Acid Biosynthesis FASII	Malonyl CoA-acyl carrier protein transacylase (EC 2.3.1.39)	fig|2732249.4.peg.1172	fig|1379270.11.peg.1798
Gemmatimonas groenlandica & Gemmatimonas phototrophica	Fatty Acids, Lipids, and Isoprenoids	Fatty acids	Fatty acid metabolism cluster	3-hydroxyacyl-CoA dehydrogenase (EC 1.1.1.35)	fig|2732249.4.peg.1880	fig|1379270.11.peg.1217
Gemmatimonas groenlandica & Gemmatimonas phototrophica	Fatty Acids, Lipids, and Isoprenoids	Fatty acids	Fatty acid metabolism cluster	3-hydroxybutyryl-CoA epimerase (EC 5.1.2.3)	fig|2732249.4.peg.4414	fig|1379270.11.peg.3018
Gemmatimonas groenlandica & Gemmatimonas phototrophica	Fatty Acids, Lipids, and Isoprenoids	Fatty acids	Fatty acid metabolism cluster	3-ketoacyl-CoA thiolase (EC 2.3.1.16)	fig|2732249.4.peg.1583	fig|1379270.11.peg.1219
Gemmatimonas groenlandica & Gemmatimonas phototrophica	Fatty Acids, Lipids, and Isoprenoids	Fatty acids	Fatty acid metabolism cluster	Enoyl-CoA hydratase (EC 4.2.1.17)	fig|2732249.4.peg.1881	fig|1379270.11.peg.992
Gemmatimonas groenlandica & Gemmatimonas phototrophica	Fatty Acids, Lipids, and Isoprenoids	Fatty acids	Fatty acid metabolism cluster	Long-chain-fatty-acid--CoA ligase (EC 6.2.1.3)	fig|2732249.4.peg.715	fig|1379270.11.peg.843
Gemmatimonas phototrophica	Fatty Acids, Lipids, and Isoprenoids	Fatty acids	Fatty Acid Biosynthesis FASII	3-oxoacyl-[acyl-carrier protein] reductase (EC 1.1.1.100)		fig|1379270.11.peg.976
Gemmatimonas groenlandica & Gemmatimonas phototrophica	Fatty Acids, Lipids, and Isoprenoids	Isoprenoids	Isoprenoid Biosynthesis: Interconversions	(2E,6E)-farnesyl diphosphate synthase (EC 2.5.1.10)	fig|2732249.4.peg.1006	fig|1379270.11.peg.1962
Gemmatimonas groenlandica & Gemmatimonas phototrophica	Fatty Acids, Lipids, and Isoprenoids	Isoprenoids	Isoprenoinds for Quinones	(2E,6E)-farnesyl diphosphate synthase (EC 2.5.1.10)	fig|2732249.4.peg.1006	fig|1379270.11.peg.1962
Gemmatimonas groenlandica & Gemmatimonas phototrophica	Fatty Acids, Lipids, and Isoprenoids	Isoprenoids	Isoprenoinds for Quinones	Geranylgeranyl diphosphate reductase (EC 1.3.1.83)	fig|2732249.4.peg.260	fig|1379270.11.peg.1299
Gemmatimonas groenlandica & Gemmatimonas phototrophica	Fatty Acids, Lipids, and Isoprenoids	Isoprenoids	Isoprenoinds for Quinones	Hexaprenyl diphosphate synthase (farnesyl-diphosphate specific) (EC 2.5.1.83)	fig|2732249.4.peg.939	fig|1379270.11.peg.2028
Gemmatimonas groenlandica & Gemmatimonas phototrophica	Fatty Acids, Lipids, and Isoprenoids	Isoprenoids	Isoprenoinds for Quinones	Undecaprenyl diphosphate synthase (EC 2.5.1.31)	fig|2732249.4.peg.1037	fig|1379270.11.peg.1150
Gemmatimonas groenlandica & Gemmatimonas phototrophica	Fatty Acids, Lipids, and Isoprenoids	Isoprenoids	Myxoxanthophyll biosynthesis in Cyanobacteria	2&#39;-O-glycosyltransferase CruG	fig|2732249.4.peg.1473	fig|1379270.11.peg.1539
Gemmatimonas groenlandica & Gemmatimonas phototrophica	Fatty Acids, Lipids, and Isoprenoids	Isoprenoids	Myxoxanthophyll biosynthesis in Cyanobacteria	C-1&#39;-hydroxylase CruF	fig|2732249.4.peg.510	fig|1379270.11.peg.2440
Gemmatimonas groenlandica & Gemmatimonas phototrophica	Fatty Acids, Lipids, and Isoprenoids	Isoprenoids	Nonmevalonate Branch of Isoprenoid Biosynthesis	1-deoxy-D-xylulose 5-phosphate reductoisomerase (EC 1.1.1.267)	fig|2732249.4.peg.1039	fig|1379270.11.peg.1927
Gemmatimonas groenlandica & Gemmatimonas phototrophica	Fatty Acids, Lipids, and Isoprenoids	Isoprenoids	Nonmevalonate Branch of Isoprenoid Biosynthesis	1-deoxy-D-xylulose 5-phosphate synthase (EC 2.2.1.7)	fig|2732249.4.peg.1007	fig|1379270.11.peg.1961
Gemmatimonas groenlandica & Gemmatimonas phototrophica	Fatty Acids, Lipids, and Isoprenoids	Isoprenoids	Nonmevalonate Branch of Isoprenoid Biosynthesis	2-C-methyl-D-erythritol 2,4-cyclodiphosphate synthase (EC 4.6.1.12)	fig|2732249.4.peg.1179	fig|1379270.11.peg.1791
Gemmatimonas groenlandica & Gemmatimonas phototrophica	Fatty Acids, Lipids, and Isoprenoids	Isoprenoids	Nonmevalonate Branch of Isoprenoid Biosynthesis	2-C-methyl-D-erythritol 4-phosphate cytidylyltransferase (EC 2.7.7.60)	fig|2732249.4.peg.1126	fig|1379270.11.peg.1843
Gemmatimonas groenlandica & Gemmatimonas phototrophica	Fatty Acids, Lipids, and Isoprenoids	Isoprenoids	Nonmevalonate Branch of Isoprenoid Biosynthesis	4-diphosphocytidyl-2-C-methyl-D-erythritol kinase (EC 2.7.1.148)	fig|2732249.4.peg.1621	fig|1379270.11.peg.1446
Gemmatimonas groenlandica & Gemmatimonas phototrophica	Fatty Acids, Lipids, and Isoprenoids	Isoprenoids	Polyprenyl Diphosphate Biosynthesis	(2E,6E)-farnesyl diphosphate synthase (EC 2.5.1.10)	fig|2732249.4.peg.1006	fig|1379270.11.peg.1962
Gemmatimonas groenlandica & Gemmatimonas phototrophica	Fatty Acids, Lipids, and Isoprenoids	Isoprenoids	Polyprenyl Diphosphate Biosynthesis	Geranylgeranyl diphosphate reductase (EC 1.3.1.83)	fig|2732249.4.peg.260	fig|1379270.11.peg.1299
Gemmatimonas groenlandica & Gemmatimonas phototrophica	Fatty Acids, Lipids, and Isoprenoids	Isoprenoids	Polyprenyl Diphosphate Biosynthesis	Undecaprenyl diphosphate synthase (EC 2.5.1.31)	fig|2732249.4.peg.1037	fig|1379270.11.peg.1150
Gemmatimonas groenlandica	Fatty Acids, Lipids, and Isoprenoids	Triacylglycerols	Triacylglycerol metabolism	Lysophospholipase (EC 3.1.1.5)	fig|2732249.4.peg.3896
Gemmatimonas groenlandica	Fatty Acids, Lipids, and Isoprenoids	Triacylglycerols	Triacylglycerol metabolism	Monoglyceride lipase (EC 3.1.1.23)	fig|2732249.4.peg.3896
Gemmatimonas groenlandica & Gemmatimonas phototrophica	Fatty Acids, Lipids, and Isoprenoids	no subcategory	Polyhydroxybutyrate metabolism	3-hydroxyacyl-CoA dehydrogenase (EC 1.1.1.35)	fig|2732249.4.peg.1880	fig|1379270.11.peg.1217
Gemmatimonas groenlandica & Gemmatimonas phototrophica	Fatty Acids, Lipids, and Isoprenoids	no subcategory	Polyhydroxybutyrate metabolism	3-hydroxybutyryl-CoA dehydrogenase (EC 1.1.1.157)	fig|2732249.4.peg.1581	fig|1379270.11.peg.1217
Gemmatimonas groenlandica & Gemmatimonas phototrophica	Fatty Acids, Lipids, and Isoprenoids	no subcategory	Polyhydroxybutyrate metabolism	3-hydroxybutyryl-CoA epimerase (EC 5.1.2.3)	fig|2732249.4.peg.4414	fig|1379270.11.peg.3018
Gemmatimonas groenlandica & Gemmatimonas phototrophica	Fatty Acids, Lipids, and Isoprenoids	no subcategory	Polyhydroxybutyrate metabolism	3-ketoacyl-CoA thiolase (EC 2.3.1.16)	fig|2732249.4.peg.1583	fig|1379270.11.peg.1219
Gemmatimonas groenlandica & Gemmatimonas phototrophica	Fatty Acids, Lipids, and Isoprenoids	no subcategory	Polyhydroxybutyrate metabolism	Acetoacetyl-CoA synthetase (EC 6.2.1.16)	fig|2732249.4.peg.721	fig|1379270.11.peg.2226
Gemmatimonas groenlandica & Gemmatimonas phototrophica	Fatty Acids, Lipids, and Isoprenoids	no subcategory	Polyhydroxybutyrate metabolism	Acetyl-CoA acetyltransferase (EC 2.3.1.9)	fig|2732249.4.peg.1583	fig|1379270.11.peg.1219
Gemmatimonas groenlandica & Gemmatimonas phototrophica	Fatty Acids, Lipids, and Isoprenoids	no subcategory	Polyhydroxybutyrate metabolism	Enoyl-CoA hydratase (EC 4.2.1.17)	fig|2732249.4.peg.1881	fig|1379270.11.peg.992
Gemmatimonas phototrophica	Iron acquisition and metabolism	no subcategory	Hemin transport system	Ferric siderophore transport system, periplasmic binding protein TonB		fig|1379270.11.peg.1505
Gemmatimonas groenlandica & Gemmatimonas phototrophica	Membrane Transport	ABC transporters	ABC transporter dipeptide (TC 3.A.1.5.2)	Dipeptide transport system permease protein DppC (TC 3.A.1.5.2)	fig|2732249.4.peg.2868	fig|1379270.11.peg.952
Gemmatimonas groenlandica	Membrane Transport	ABC transporters	ABC transporter dipeptide (TC 3.A.1.5.2)	Dipeptide transport system permease protein DppB (TC 3.A.1.5.2)	fig|2732249.4.peg.2231
Gemmatimonas phototrophica	Membrane Transport	ABC transporters	ABC transporter oligopeptide (TC 3.A.1.5.1)	Oligopeptide transport system permease protein OppB (TC 3.A.1.5.1)		fig|1379270.11.peg.953
Gemmatimonas groenlandica & Gemmatimonas phototrophica	Membrane Transport	Cation transporters	Copper Transport System	Copper(I) chaperone CopZ	fig|2732249.4.peg.3703	fig|1379270.11.peg.3056
Gemmatimonas groenlandica & Gemmatimonas phototrophica	Membrane Transport	Cation transporters	Copper Transport System	Copper-translocating P-type ATPase (EC 3.6.3.4)	fig|2732249.4.peg.350	fig|1379270.11.peg.2603
Gemmatimonas groenlandica & Gemmatimonas phototrophica	Membrane Transport	Cation transporters	Copper Transport System	Repressor CsoR of the copZA operon	fig|2732249.4.peg.2127	fig|1379270.11.peg.3054
Gemmatimonas groenlandica & Gemmatimonas phototrophica	Membrane Transport	Cation transporters	Magnesium transport	Magnesium and cobalt transport protein CorA	fig|2732249.4.peg.2051	fig|1379270.11.peg.1100
Gemmatimonas phototrophica	Membrane Transport	Cation transporters	Copper Transport System	Copper resistance protein CopC		fig|1379270.11.peg.2788
Gemmatimonas groenlandica & Gemmatimonas phototrophica	Membrane Transport	Protein and nucleoprotein secretion system, Type IV	Type IV pilus	3-dehydroquinate synthase (EC 4.2.3.4)	fig|2732249.4.peg.2406	fig|1379270.11.peg.789
Gemmatimonas groenlandica & Gemmatimonas phototrophica	Membrane Transport	Protein and nucleoprotein secretion system, Type IV	Type IV pilus	Leader peptidase (Prepilin peptidase) (EC 3.4.23.43)	fig|2732249.4.peg.545	fig|1379270.11.peg.2380
Gemmatimonas groenlandica & Gemmatimonas phototrophica	Membrane Transport	Protein and nucleoprotein secretion system, Type IV	Type IV pilus	Multimodular transpeptidase-transglycosylase (EC 2.4.1.129) (EC 3.4.-.-)	fig|2732249.4.peg.2354	fig|1379270.11.peg.616
Gemmatimonas groenlandica & Gemmatimonas phototrophica	Membrane Transport	Protein and nucleoprotein secretion system, Type IV	Type IV pilus	N-methyltransferase (EC 2.1.1.-)	fig|2732249.4.peg.545	fig|1379270.11.peg.2380
Gemmatimonas groenlandica & Gemmatimonas phototrophica	Membrane Transport	Protein and nucleoprotein secretion system, Type IV	Type IV pilus	Twitching motility protein PilT	fig|2732249.4.peg.280	fig|1379270.11.peg.1069
Gemmatimonas groenlandica & Gemmatimonas phototrophica	Membrane Transport	Protein and nucleoprotein secretion system, Type IV	Type IV pilus	Type IV fimbrial assembly protein PilC	fig|2732249.4.peg.281	fig|1379270.11.peg.2655
Gemmatimonas groenlandica & Gemmatimonas phototrophica	Membrane Transport	Protein and nucleoprotein secretion system, Type IV	Type IV pilus	Type IV fimbrial assembly, ATPase PilB	fig|2732249.4.peg.279	fig|1379270.11.peg.2657
Gemmatimonas groenlandica & Gemmatimonas phototrophica	Membrane Transport	Protein and nucleoprotein secretion system, Type IV	Type IV pilus	Type IV pilus biogenesis protein PilM	fig|2732249.4.peg.384	fig|1379270.11.peg.2567
Gemmatimonas groenlandica & Gemmatimonas phototrophica	Membrane Transport	Protein and nucleoprotein secretion system, Type IV	Type IV pilus	Type IV pilus biogenesis protein PilO	fig|2732249.4.peg.386	fig|1379270.11.peg.2565
Gemmatimonas groenlandica	Membrane Transport	Protein and nucleoprotein secretion system, Type IV	Type IV pilus	Type IV pilin PilA	fig|2732249.4.peg.377
Gemmatimonas groenlandica	Membrane Transport	Protein secretion system, Type II	Widespread colonization island	Flp pilus assembly protein TadB	fig|2732249.4.peg.4206
Gemmatimonas groenlandica	Membrane Transport	Protein secretion system, Type II	Widespread colonization island	Type II/IV secretion system secretin RcpA/CpaC, associated with Flp pilus assembly	fig|2732249.4.peg.4203
Gemmatimonas groenlandica & Gemmatimonas phototrophica	Membrane Transport	Protein translocation across cytoplasmic membrane	Twin-arginine translocation system	Twin-arginine translocation protein TatC	fig|2732249.4.peg.932	fig|1379270.11.peg.2035
Gemmatimonas groenlandica & Gemmatimonas phototrophica	Membrane Transport	Uni- Sym- and Antiporters	NhaA, NhaD and Sodium-dependent phosphate transporters	Na+/H+ antiporter NhaA type	fig|2732249.4.peg.3533	fig|1379270.11.peg.443
Gemmatimonas groenlandica & Gemmatimonas phototrophica	Membrane Transport	no subcategory	Ton and Tol transport systems	4-hydroxybenzoyl-CoA thioesterase family active site	fig|2732249.4.peg.1244	fig|1379270.11.peg.1728
Gemmatimonas groenlandica & Gemmatimonas phototrophica	Membrane Transport	no subcategory	Ton and Tol transport systems	Biopolymer transport protein ExbD/TolR	fig|2732249.4.peg.861	fig|1379270.11.peg.2105
Gemmatimonas groenlandica & Gemmatimonas phototrophica	Membrane Transport	no subcategory	Ton and Tol transport systems	MotA/TolQ/ExbB proton channel family protein	fig|2732249.4.peg.860	fig|1379270.11.peg.2107
Gemmatimonas groenlandica & Gemmatimonas phototrophica	Membrane Transport	no subcategory	Ton and Tol transport systems	Protein-L-isoaspartate O-methyltransferase (EC 2.1.1.77)	fig|2732249.4.peg.1203	fig|1379270.11.peg.1769
Gemmatimonas groenlandica & Gemmatimonas phototrophica	Membrane Transport	no subcategory	Ton and Tol transport systems	Tol biopolymer transport system, TolR protein	fig|2732249.4.peg.927	fig|1379270.11.peg.2040
Gemmatimonas groenlandica & Gemmatimonas phototrophica	Membrane Transport	no subcategory	Ton and Tol transport systems	TolA protein	fig|2732249.4.peg.928	fig|1379270.11.peg.2039
Gemmatimonas groenlandica & Gemmatimonas phototrophica	Membrane Transport	no subcategory	Ton and Tol transport systems	TonB-dependent receptor	fig|2732249.4.peg.341	fig|1379270.11.peg.771
Gemmatimonas groenlandica & Gemmatimonas phototrophica	Membrane Transport	no subcategory	Ton and Tol transport systems	tolB protein precursor, periplasmic protein involved in the tonb-independent uptake of group A colicins	fig|2732249.4.peg.170	fig|1379270.11.peg.263
Gemmatimonas groenlandica & Gemmatimonas phototrophica	Metabolism of Aromatic Compounds	Metabolism of central aromatic intermediates	Homogentisate pathway of aromatic compound degradation	4-hydroxyphenylpyruvate dioxygenase (EC 1.13.11.27)	fig|2732249.4.peg.722	fig|1379270.11.peg.2225
Gemmatimonas groenlandica & Gemmatimonas phototrophica	Metabolism of Aromatic Compounds	Metabolism of central aromatic intermediates	Homogentisate pathway of aromatic compound degradation	Fumarylacetoacetase (EC 3.7.1.2)	fig|2732249.4.peg.2606	fig|1379270.11.peg.600
Gemmatimonas groenlandica & Gemmatimonas phototrophica	Metabolism of Aromatic Compounds	Metabolism of central aromatic intermediates	Homogentisate pathway of aromatic compound degradation	Homogentisate 1,2-dioxygenase (EC 1.13.11.5)	fig|2732249.4.peg.724	fig|1379270.11.peg.2224
Gemmatimonas groenlandica & Gemmatimonas phototrophica	Metabolism of Aromatic Compounds	Metabolism of central aromatic intermediates	Salicylate and gentisate catabolism	Fumarylacetoacetase (EC 3.7.1.2)	fig|2732249.4.peg.2606	fig|1379270.11.peg.600
Gemmatimonas groenlandica & Gemmatimonas phototrophica	Metabolism of Aromatic Compounds	Metabolism of central aromatic intermediates	Salicylate and gentisate catabolism	Fumarylacetoacetate hydrolase family protein	fig|2732249.4.peg.1608	fig|1379270.11.peg.3589
Gemmatimonas groenlandica & Gemmatimonas phototrophica	Metabolism of Aromatic Compounds	Peripheral pathways for catabolism of aromatic compounds	Quinate degradation	3-dehydroquinate dehydratase II (EC 4.2.1.10)	fig|2732249.4.peg.944	fig|1379270.11.peg.2023
Gemmatimonas groenlandica & Gemmatimonas phototrophica	Metabolism of Aromatic Compounds	no subcategory	Aromatic Amin Catabolism	Monoamine oxidase (1.4.3.4)	fig|2732249.4.peg.4103	fig|1379270.11.peg.536
Gemmatimonas groenlandica & Gemmatimonas phototrophica	Metabolism of Aromatic Compounds	no subcategory	Aromatic Amin Catabolism	Nitrilotriacetate monooxygenase component B (EC 1.14.13.-)	fig|2732249.4.peg.259	fig|1379270.11.peg.2677
Gemmatimonas groenlandica & Gemmatimonas phototrophica	Metabolism of Aromatic Compounds	no subcategory	Gentisate degradation	Fumarylacetoacetate hydrolase family protein	fig|2732249.4.peg.1608	fig|1379270.11.peg.3589
Gemmatimonas groenlandica & Gemmatimonas phototrophica	Metabolism of Aromatic Compounds	no subcategory	Gentisate degradation	putative 4-hydroxybenzoyl-CoA thioesterase	fig|2732249.4.peg.4304	fig|1379270.11.peg.2176
Gemmatimonas groenlandica & Gemmatimonas phototrophica	Miscellaneous	no subcategory	Broadly distributed proteins not in subsystems	FIG002473: Protein YcaR in KDO2-Lipid A biosynthesis cluster	fig|2732249.4.peg.2907	fig|1379270.11.peg.340
Gemmatimonas groenlandica & Gemmatimonas phototrophica	Miscellaneous	no subcategory	Broadly distributed proteins not in subsystems	YpfJ protein, zinc metalloprotease superfamily	fig|2732249.4.peg.4483	fig|1379270.11.peg.2946
Gemmatimonas groenlandica & Gemmatimonas phototrophica	Miscellaneous	no subcategory	DedA family of inner membrane proteins	DedA protein	fig|2732249.4.peg.836	fig|1379270.11.peg.2141
Gemmatimonas groenlandica	Miscellaneous	no subcategory	Bacillus subtilis scratch - gjo	Ku domain protein	fig|2732249.4.peg.316
Gemmatimonas groenlandica & Gemmatimonas phototrophica	Motility and Chemotaxis	Flagellar motility in Prokaryota	Flagellar motility	Flagellar L-ring protein FlgH	fig|2732249.4.peg.2755	fig|1379270.11.peg.465
Gemmatimonas groenlandica & Gemmatimonas phototrophica	Motility and Chemotaxis	Flagellar motility in Prokaryota	Flagellar motility	Flagellar basal-body rod modification protein FlgD	fig|2732249.4.peg.2731	fig|1379270.11.peg.483
Gemmatimonas groenlandica & Gemmatimonas phototrophica	Motility and Chemotaxis	Flagellar motility in Prokaryota	Flagellar motility	Flagellar biosynthesis protein FlhA	fig|2732249.4.peg.2747	fig|1379270.11.peg.473
Gemmatimonas groenlandica & Gemmatimonas phototrophica	Motility and Chemotaxis	Flagellar motility in Prokaryota	Flagellar motility	Flagellar biosynthesis protein FlhB	fig|2732249.4.peg.2746	fig|1379270.11.peg.474
Gemmatimonas groenlandica & Gemmatimonas phototrophica	Motility and Chemotaxis	Flagellar motility in Prokaryota	Flagellar motility	Flagellar biosynthesis protein FlhF	fig|2732249.4.peg.2748	fig|1379270.11.peg.472
Gemmatimonas groenlandica & Gemmatimonas phototrophica	Motility and Chemotaxis	Flagellar motility in Prokaryota	Flagellar motility	Flagellar biosynthesis protein FliR	fig|2732249.4.peg.2745	fig|1379270.11.peg.475
Gemmatimonas groenlandica & Gemmatimonas phototrophica	Motility and Chemotaxis	Flagellar motility in Prokaryota	Flagellar motility	Flagellar motor rotation protein MotA	fig|2732249.4.peg.2762	fig|1379270.11.peg.458
Gemmatimonas groenlandica & Gemmatimonas phototrophica	Motility and Chemotaxis	Flagellar motility in Prokaryota	Flagellar motility	Flagellar motor rotation protein MotB	fig|2732249.4.peg.2763	fig|1379270.11.peg.457
Gemmatimonas groenlandica & Gemmatimonas phototrophica	Motility and Chemotaxis	Flagellar motility in Prokaryota	Flagellar motility	Flagellar motor switch protein FliM	fig|2732249.4.peg.2734	fig|1379270.11.peg.480
Gemmatimonas groenlandica & Gemmatimonas phototrophica	Motility and Chemotaxis	Flagellar motility in Prokaryota	Flagellar motility	Flagellar motor switch protein FliN	fig|2732249.4.peg.2735	fig|1379270.11.peg.479
Gemmatimonas groenlandica & Gemmatimonas phototrophica	Motility and Chemotaxis	Flagellar motility in Prokaryota	Flagellar motility	Flagellum-specific ATP synthase FliI	fig|2732249.4.peg.2727	fig|1379270.11.peg.487
Gemmatimonas groenlandica & Gemmatimonas phototrophica	Motility and Chemotaxis	Flagellar motility in Prokaryota	Flagellar motility	Predicted signal transduction protein	fig|2732249.4.peg.3300	fig|1379270.11.peg.3746
Gemmatimonas groenlandica & Gemmatimonas phototrophica	Motility and Chemotaxis	Flagellar motility in Prokaryota	Flagellar motility	RNA polymerase sigma factor for flagellar operon	fig|2732249.4.peg.2750	fig|1379270.11.peg.470
Gemmatimonas groenlandica & Gemmatimonas phototrophica	Motility and Chemotaxis	Flagellar motility in Prokaryota	Flagellar motility	RNA polymerase sigma-54 factor RpoN	fig|2732249.4.peg.1192	fig|1379270.11.peg.1778
Gemmatimonas groenlandica	Nitrogen Metabolism	Denitrification	Denitrifying reductase gene clusters	Copper-containing nitrite reductase (EC 1.7.2.1)	fig|2732249.4.peg.1554
Gemmatimonas groenlandica & Gemmatimonas phototrophica	Nitrogen Metabolism	no subcategory	Ammonia assimilation	Ammonium transporter	fig|2732249.4.peg.1469	fig|1379270.11.peg.1544
Gemmatimonas groenlandica & Gemmatimonas phototrophica	Nitrogen Metabolism	no subcategory	Ammonia assimilation	Glutamate synthase [NADPH] large chain (EC 1.4.1.13)	fig|2732249.4.peg.4168	fig|1379270.11.peg.3167
Gemmatimonas groenlandica & Gemmatimonas phototrophica	Nitrogen Metabolism	no subcategory	Ammonia assimilation	Glutamine synthetase type I (EC 6.3.1.2)	fig|2732249.4.peg.2920	fig|1379270.11.peg.298
Gemmatimonas groenlandica & Gemmatimonas phototrophica	Nitrogen Metabolism	no subcategory	Ammonia assimilation	Glutamine synthetase type III, GlnN (EC 6.3.1.2)	fig|2732249.4.peg.2894	fig|1379270.11.peg.352
Gemmatimonas groenlandica & Gemmatimonas phototrophica	Nitrogen Metabolism	no subcategory	Ammonia assimilation	Nitrogen regulatory protein P-II	fig|2732249.4.peg.1470	fig|1379270.11.peg.1543
Gemmatimonas groenlandica & Gemmatimonas phototrophica	Nitrogen Metabolism	no subcategory	Nitrosative stress	Nitrite-sensitive transcriptional repressor NsrR	fig|2732249.4.peg.1472	fig|1379270.11.peg.1540
Gemmatimonas groenlandica	Nitrogen Metabolism	no subcategory	Ammonia assimilation	Ferredoxin-dependent glutamate synthase (EC 1.4.7.1)	fig|2732249.4.peg.781
Gemmatimonas groenlandica & Gemmatimonas phototrophica	Nucleosides and Nucleotides	Detoxification	Nucleoside triphosphate pyrophosphohydrolase MazG	Nucleoside triphosphate pyrophosphohydrolase MazG (EC 3.6.1.8)	fig|2732249.4.peg.1418	fig|1379270.11.peg.1594
Gemmatimonas groenlandica & Gemmatimonas phototrophica	Nucleosides and Nucleotides	Detoxification	Nudix proteins (nucleoside triphosphate hydrolases)	ADP-ribose pyrophosphatase (EC 3.6.1.13)	fig|2732249.4.peg.3198	fig|1379270.11.peg.3977
Gemmatimonas phototrophica	Nucleosides and Nucleotides	Detoxification	Nudix proteins (nucleoside triphosphate hydrolases)	5-methyl-dCTP pyrophosphohydrolase (EC 3.6.1.-)		fig|1379270.11.peg.587
Gemmatimonas groenlandica & Gemmatimonas phototrophica	Nucleosides and Nucleotides	Purines	De Novo Purine Biosynthesis	Adenylosuccinate lyase (EC 4.3.2.2)	fig|2732249.4.peg.1073	fig|1379270.11.peg.1893
Gemmatimonas groenlandica & Gemmatimonas phototrophica	Nucleosides and Nucleotides	Purines	De Novo Purine Biosynthesis	Amidophosphoribosyltransferase (EC 2.4.2.14)	fig|2732249.4.peg.1066	fig|1379270.11.peg.1900
Gemmatimonas groenlandica & Gemmatimonas phototrophica	Nucleosides and Nucleotides	Purines	De Novo Purine Biosynthesis	IMP cyclohydrolase (EC 3.5.4.10)	fig|2732249.4.peg.1594	fig|1379270.11.peg.1474
Gemmatimonas groenlandica & Gemmatimonas phototrophica	Nucleosides and Nucleotides	Purines	De Novo Purine Biosynthesis	Phosphoribosylamine--glycine ligase (EC 6.3.4.13)	fig|2732249.4.peg.483	fig|1379270.11.peg.2467
Gemmatimonas groenlandica & Gemmatimonas phototrophica	Nucleosides and Nucleotides	Purines	De Novo Purine Biosynthesis	Phosphoribosylaminoimidazole-succinocarboxamide synthase (EC 6.3.2.6)	fig|2732249.4.peg.1072	fig|1379270.11.peg.1894
Gemmatimonas groenlandica & Gemmatimonas phototrophica	Nucleosides and Nucleotides	Purines	De Novo Purine Biosynthesis	Phosphoribosylaminoimidazolecarboxamide formyltransferase (EC 2.1.2.3)	fig|2732249.4.peg.1594	fig|1379270.11.peg.1474
Gemmatimonas groenlandica & Gemmatimonas phototrophica	Nucleosides and Nucleotides	Purines	De Novo Purine Biosynthesis	Phosphoribosylformylglycinamidine cyclo-ligase (EC 6.3.3.1)	fig|2732249.4.peg.1384	fig|1379270.11.peg.1613
Gemmatimonas groenlandica & Gemmatimonas phototrophica	Nucleosides and Nucleotides	Purines	De Novo Purine Biosynthesis	Phosphoribosylformylglycinamidine synthase, PurS subunit (EC 6.3.5.3)	fig|2732249.4.peg.1069	fig|1379270.11.peg.1897
Gemmatimonas groenlandica & Gemmatimonas phototrophica	Nucleosides and Nucleotides	Purines	De Novo Purine Biosynthesis	Phosphoribosylformylglycinamidine synthase, glutamine amidotransferase subunit (EC 6.3.5.3)	fig|2732249.4.peg.1068	fig|1379270.11.peg.1898
Gemmatimonas groenlandica & Gemmatimonas phototrophica	Nucleosides and Nucleotides	Purines	De Novo Purine Biosynthesis	Phosphoribosylformylglycinamidine synthase, synthetase subunit (EC 6.3.5.3)	fig|2732249.4.peg.1067	fig|1379270.11.peg.1899
Gemmatimonas groenlandica & Gemmatimonas phototrophica	Nucleosides and Nucleotides	Purines	De Novo Purine Biosynthesis	Phosphoribosylglycinamide formyltransferase (EC 2.1.2.2)	fig|2732249.4.peg.1593	fig|1379270.11.peg.1475
Gemmatimonas groenlandica & Gemmatimonas phototrophica	Nucleosides and Nucleotides	Purines	De Novo Purine Biosynthesis	Ribose-phosphate pyrophosphokinase (EC 2.7.6.1)	fig|2732249.4.peg.1654	fig|1379270.11.peg.1415
Gemmatimonas groenlandica & Gemmatimonas phototrophica	Nucleosides and Nucleotides	Purines	GMP synthase	GMP synthase [glutamine-hydrolyzing], ATP pyrophosphatase subunit (EC 6.3.5.2)	fig|2732249.4.peg.1059	fig|1379270.11.peg.1908
Gemmatimonas groenlandica & Gemmatimonas phototrophica	Nucleosides and Nucleotides	Purines	GMP synthase	GMP synthase [glutamine-hydrolyzing], amidotransferase subunit (EC 6.3.5.2)	fig|2732249.4.peg.1059	fig|1379270.11.peg.1908
Gemmatimonas groenlandica & Gemmatimonas phototrophica	Nucleosides and Nucleotides	Purines	Purine Utilization	Xanthine and CO dehydrogenases maturation factor, XdhC/CoxF family	fig|2732249.4.peg.3973	fig|1379270.11.peg.3186
Gemmatimonas groenlandica & Gemmatimonas phototrophica	Nucleosides and Nucleotides	Purines	Purine conversions	Adenine phosphoribosyltransferase (EC 2.4.2.7)	fig|2732249.4.peg.1200	fig|1379270.11.peg.1771
Gemmatimonas groenlandica & Gemmatimonas phototrophica	Nucleosides and Nucleotides	Purines	Purine conversions	Adenosine deaminase (EC 3.5.4.4)	fig|2732249.4.peg.541	fig|1379270.11.peg.2384
Gemmatimonas groenlandica & Gemmatimonas phototrophica	Nucleosides and Nucleotides	Purines	Purine conversions	Adenylate kinase (EC 2.7.4.3)	fig|2732249.4.peg.2081	fig|1379270.11.peg.1062
Gemmatimonas groenlandica & Gemmatimonas phototrophica	Nucleosides and Nucleotides	Purines	Purine conversions	Adenylosuccinate lyase (EC 4.3.2.2)	fig|2732249.4.peg.1073	fig|1379270.11.peg.1893
Gemmatimonas groenlandica & Gemmatimonas phototrophica	Nucleosides and Nucleotides	Purines	Purine conversions	Adenylosuccinate synthetase (EC 6.3.4.4)	fig|2732249.4.peg.2071	fig|1379270.11.peg.1079
Gemmatimonas groenlandica & Gemmatimonas phototrophica	Nucleosides and Nucleotides	Purines	Purine conversions	GMP synthase [glutamine-hydrolyzing], ATP pyrophosphatase subunit (EC 6.3.5.2)	fig|2732249.4.peg.1059	fig|1379270.11.peg.1908
Gemmatimonas groenlandica & Gemmatimonas phototrophica	Nucleosides and Nucleotides	Purines	Purine conversions	GMP synthase [glutamine-hydrolyzing], amidotransferase subunit (EC 6.3.5.2)	fig|2732249.4.peg.1059	fig|1379270.11.peg.1908
Gemmatimonas groenlandica & Gemmatimonas phototrophica	Nucleosides and Nucleotides	Purines	Purine conversions	Guanylate kinase (EC 2.7.4.8)	fig|2732249.4.peg.1120	fig|1379270.11.peg.1848
Gemmatimonas groenlandica & Gemmatimonas phototrophica	Nucleosides and Nucleotides	Purines	Purine conversions	Hypoxanthine-guanine phosphoribosyltransferase (EC 2.4.2.8)	fig|2732249.4.peg.1466	fig|1379270.11.peg.1547
Gemmatimonas groenlandica & Gemmatimonas phototrophica	Nucleosides and Nucleotides	Purines	Purine conversions	Inosine-5&#39;-monophosphate dehydrogenase (EC 1.1.1.205)	fig|2732249.4.peg.460	fig|1379270.11.peg.2486
Gemmatimonas groenlandica & Gemmatimonas phototrophica	Nucleosides and Nucleotides	Purines	Purine conversions	Nucleoside diphosphate kinase (EC 2.7.4.6)	fig|2732249.4.peg.1167	fig|1379270.11.peg.1803
Gemmatimonas groenlandica & Gemmatimonas phototrophica	Nucleosides and Nucleotides	Purines	Purine conversions	Polyphosphate kinase (EC 2.7.4.1)	fig|2732249.4.peg.524	fig|1379270.11.peg.2396
Gemmatimonas groenlandica & Gemmatimonas phototrophica	Nucleosides and Nucleotides	Purines	Purine conversions	Purine nucleoside phosphorylase (EC 2.4.2.1)	fig|2732249.4.peg.542	fig|1379270.11.peg.1552
Gemmatimonas groenlandica	Nucleosides and Nucleotides	Purines	Purine Utilization	Periplasmic aromatic aldehyde oxidoreductase, FAD binding subunit YagS	fig|2732249.4.peg.2780
Gemmatimonas groenlandica	Nucleosides and Nucleotides	Purines	Purine conversions	5&#39;-nucleotidase (EC 3.1.3.5)	fig|2732249.4.peg.2184
Gemmatimonas phototrophica	Nucleosides and Nucleotides	Purines	Purine Utilization	Xanthine dehydrogenase iron-sulfur subunit (EC 1.17.1.4)		fig|1379270.11.peg.3443
Gemmatimonas phototrophica	Nucleosides and Nucleotides	Purines	Purine Utilization	Xanthine dehydrogenase, FAD binding subunit (EC 1.17.1.4)		fig|1379270.11.peg.3443
Gemmatimonas phototrophica	Nucleosides and Nucleotides	Purines	Purine Utilization	Xanthine dehydrogenase, molybdenum binding subunit (EC 1.17.1.4)		fig|1379270.11.peg.3444
Gemmatimonas phototrophica	Nucleosides and Nucleotides	Purines	Purine Utilization	Xanthine/uracil/thiamine/ascorbate permease family protein		fig|1379270.11.peg.3420
Gemmatimonas phototrophica	Nucleosides and Nucleotides	Purines	Purine conversions	Nucleotide pyrophosphatase (EC 3.6.1.9)		fig|1379270.11.peg.2867
Gemmatimonas groenlandica & Gemmatimonas phototrophica	Nucleosides and Nucleotides	Pyrimidines	pyrimidine conversions	CTP synthase (EC 6.3.4.2)	fig|2732249.4.peg.1185	fig|1379270.11.peg.1785
Gemmatimonas groenlandica & Gemmatimonas phototrophica	Nucleosides and Nucleotides	Pyrimidines	pyrimidine conversions	Cytidine deaminase (EC 3.5.4.5)	fig|2732249.4.peg.1415	fig|1379270.11.peg.1597
Gemmatimonas groenlandica & Gemmatimonas phototrophica	Nucleosides and Nucleotides	Pyrimidines	pyrimidine conversions	Deoxycytidine triphosphate deaminase (EC 3.5.4.13)	fig|2732249.4.peg.1146	fig|1379270.11.peg.1822
Gemmatimonas groenlandica & Gemmatimonas phototrophica	Nucleosides and Nucleotides	Pyrimidines	pyrimidine conversions	Nucleoside diphosphate kinase (EC 2.7.4.6)	fig|2732249.4.peg.1167	fig|1379270.11.peg.1803
Gemmatimonas groenlandica & Gemmatimonas phototrophica	Nucleosides and Nucleotides	Pyrimidines	pyrimidine conversions	Purine nucleoside phosphorylase (EC 2.4.2.1)	fig|2732249.4.peg.542	fig|1379270.11.peg.1552
Gemmatimonas groenlandica & Gemmatimonas phototrophica	Nucleosides and Nucleotides	Pyrimidines	pyrimidine conversions	Pyrimidine-nucleoside phosphorylase (EC 2.4.2.2)	fig|2732249.4.peg.2198	fig|1379270.11.peg.987
Gemmatimonas groenlandica & Gemmatimonas phototrophica	Nucleosides and Nucleotides	Pyrimidines	pyrimidine conversions	Thioredoxin reductase (EC 1.8.1.9)	fig|2732249.4.peg.885	fig|1379270.11.peg.791
Gemmatimonas groenlandica & Gemmatimonas phototrophica	Nucleosides and Nucleotides	Pyrimidines	pyrimidine conversions	Thymidine kinase (EC 2.7.1.21)	fig|2732249.4.peg.2223	fig|1379270.11.peg.961
Gemmatimonas groenlandica & Gemmatimonas phototrophica	Nucleosides and Nucleotides	Pyrimidines	pyrimidine conversions	Thymidylate kinase (EC 2.7.4.9)	fig|2732249.4.peg.1679	fig|1379270.11.peg.1389
Gemmatimonas groenlandica & Gemmatimonas phototrophica	Nucleosides and Nucleotides	Pyrimidines	pyrimidine conversions	Uracil phosphoribosyltransferase (EC 2.4.2.9)	fig|2732249.4.peg.3182	fig|1379270.11.peg.3990
Gemmatimonas groenlandica & Gemmatimonas phototrophica	Nucleosides and Nucleotides	Pyrimidines	pyrimidine conversions	Uridine kinase (EC 2.7.1.48)	fig|2732249.4.peg.538	fig|1379270.11.peg.2387
Gemmatimonas groenlandica & Gemmatimonas phototrophica	Nucleosides and Nucleotides	Pyrimidines	pyrimidine conversions	phosphoribosyltransferase	fig|2732249.4.peg.2203	fig|1379270.11.peg.982
Gemmatimonas groenlandica & Gemmatimonas phototrophica	Nucleosides and Nucleotides	no subcategory	Adenosyl nucleosidases	Purine nucleoside phosphorylase (EC 2.4.2.1)	fig|2732249.4.peg.542	fig|1379270.11.peg.1552
Gemmatimonas groenlandica & Gemmatimonas phototrophica	Nucleosides and Nucleotides	no subcategory	Hydantoin metabolism	Deacetylases, including yeast histone deacetylase and acetoin utilization protein	fig|2732249.4.peg.2052	fig|1379270.11.peg.1099
Gemmatimonas groenlandica & Gemmatimonas phototrophica	Nucleosides and Nucleotides	no subcategory	Hydantoin metabolism	N-carbamoyl-L-amino acid hydrolase (EC 3.5.1.87)	fig|2732249.4.peg.3985	fig|1379270.11.peg.3294
Gemmatimonas groenlandica & Gemmatimonas phototrophica	Nucleosides and Nucleotides	no subcategory	Hydantoin metabolism	N-methylhydantoinase A (EC 3.5.2.14)	fig|2732249.4.peg.1691	fig|1379270.11.peg.1380
Gemmatimonas groenlandica & Gemmatimonas phototrophica	Nucleosides and Nucleotides	no subcategory	Hydantoin metabolism	N-methylhydantoinase B (EC 3.5.2.14)	fig|2732249.4.peg.1689	fig|1379270.11.peg.1382
Gemmatimonas groenlandica & Gemmatimonas phototrophica	Nucleosides and Nucleotides	no subcategory	Ribonucleotide reduction	Ribonucleotide reductase of class II (coenzyme B12-dependent) (EC 1.17.4.1)	fig|2732249.4.peg.2028	fig|1379270.11.peg.1123
Gemmatimonas phototrophica	Nucleosides and Nucleotides	no subcategory	Adenosyl nucleosidases	5&#39;-methylthioadenosine nucleosidase (EC 3.2.2.16)		fig|1379270.11.peg.3421
Gemmatimonas phototrophica	Nucleosides and Nucleotides	no subcategory	Adenosyl nucleosidases	S-adenosylhomocysteine nucleosidase (EC 3.2.2.9)		fig|1379270.11.peg.3421
Gemmatimonas groenlandica	Phages, Prophages, Transposable elements, Plasmids	Phages, Prophages	Phage tail fiber proteins	Phage tail fiber protein	fig|2732249.4.peg.2500
Gemmatimonas groenlandica & Gemmatimonas phototrophica	Phages, Prophages, Transposable elements, Plasmids	no subcategory	Integrons	Integron integrase IntIPac	fig|2732249.4.peg.3497	fig|1379270.11.peg.3650
Gemmatimonas groenlandica & Gemmatimonas phototrophica	Phosphorus Metabolism	no subcategory	Phosphate metabolism	Exopolyphosphatase (EC 3.6.1.11)	fig|2732249.4.peg.525	fig|1379270.11.peg.2395
Gemmatimonas groenlandica & Gemmatimonas phototrophica	Phosphorus Metabolism	no subcategory	Phosphate metabolism	Inorganic pyrophosphatase (EC 3.6.1.1)	fig|2732249.4.peg.255	fig|1379270.11.peg.2681
Gemmatimonas groenlandica & Gemmatimonas phototrophica	Phosphorus Metabolism	no subcategory	Phosphate metabolism	NAD(P) transhydrogenase subunit beta (EC 1.6.1.2)	fig|2732249.4.peg.2952	fig|1379270.11.peg.258
Gemmatimonas groenlandica & Gemmatimonas phototrophica	Phosphorus Metabolism	no subcategory	Phosphate metabolism	Phosphate regulon transcriptional regulatory protein PhoB (SphR)	fig|2732249.4.peg.537	fig|1379270.11.peg.2388
Gemmatimonas groenlandica & Gemmatimonas phototrophica	Phosphorus Metabolism	no subcategory	Phosphate metabolism	Phosphate starvation-inducible protein PhoH, predicted ATPase	fig|2732249.4.peg.1089	fig|1379270.11.peg.1877
Gemmatimonas groenlandica & Gemmatimonas phototrophica	Phosphorus Metabolism	no subcategory	Phosphate metabolism	Phosphate transport regulator (distant homolog of PhoU)	fig|2732249.4.peg.522	fig|1379270.11.peg.2398
Gemmatimonas groenlandica & Gemmatimonas phototrophica	Phosphorus Metabolism	no subcategory	Phosphate metabolism	Polyphosphate kinase (EC 2.7.4.1)	fig|2732249.4.peg.524	fig|1379270.11.peg.2396
Gemmatimonas groenlandica & Gemmatimonas phototrophica	Phosphorus Metabolism	no subcategory	Phosphate metabolism	Probable low-affinity inorganic phosphate transporter	fig|2732249.4.peg.523	fig|1379270.11.peg.2397
Gemmatimonas groenlandica & Gemmatimonas phototrophica	Phosphorus Metabolism	no subcategory	Phosphate metabolism	Pyrophosphate-energized proton pump (EC 3.6.1.1)	fig|2732249.4.peg.3744	fig|1379270.11.peg.1195
Gemmatimonas groenlandica & Gemmatimonas phototrophica	Phosphorus Metabolism	no subcategory	Polyphosphate	Exopolyphosphatase (EC 3.6.1.11)	fig|2732249.4.peg.525	fig|1379270.11.peg.2395
Gemmatimonas groenlandica & Gemmatimonas phototrophica	Phosphorus Metabolism	no subcategory	Polyphosphate	Polyphosphate kinase (EC 2.7.4.1)	fig|2732249.4.peg.524	fig|1379270.11.peg.2396
Gemmatimonas groenlandica & Gemmatimonas phototrophica	Phosphorus Metabolism	no subcategory	Phosphate metabolism	Alkaline phosphatase (EC 3.1.3.1)	fig|2732249.4.peg.3061	fig|1379270.11.peg.3205
Gemmatimonas groenlandica	Phosphorus Metabolism	no subcategory	Phosphate metabolism	Phosphate transport system regulatory protein PhoU	fig|2732249.4.peg.526
Gemmatimonas groenlandica & Gemmatimonas phototrophica	Potassium metabolism	no subcategory	Potassium homeostasis	Kup system potassium uptake protein	fig|2732249.4.peg.2518	fig|1379270.11.peg.674
Gemmatimonas groenlandica & Gemmatimonas phototrophica	Potassium metabolism	no subcategory	Potassium homeostasis	Large-conductance mechanosensitive channel	fig|2732249.4.peg.1030	fig|1379270.11.peg.1936
Gemmatimonas groenlandica & Gemmatimonas phototrophica	Potassium metabolism	no subcategory	Potassium homeostasis	Potassium efflux system KefA protein	fig|2732249.4.peg.626	fig|1379270.11.peg.2309
Gemmatimonas groenlandica	Potassium metabolism	no subcategory	Potassium homeostasis	Osmosensitive K+ channel histidine kinase KdpD (EC 2.7.3.-)	fig|2732249.4.peg.4284
Gemmatimonas groenlandica	Potassium metabolism	no subcategory	Potassium homeostasis	Potassium-transporting ATPase A chain (EC 3.6.3.12) (TC 3.A.3.7.1)	fig|2732249.4.peg.2567
Gemmatimonas groenlandica	Potassium metabolism	no subcategory	Potassium homeostasis	Potassium-transporting ATPase B chain (EC 3.6.3.12) (TC 3.A.3.7.1)	fig|2732249.4.peg.2566
Gemmatimonas groenlandica	Potassium metabolism	no subcategory	Potassium homeostasis	Potassium-transporting ATPase C chain (EC 3.6.3.12) (TC 3.A.3.7.1)	fig|2732249.4.peg.2565
Gemmatimonas groenlandica & Gemmatimonas phototrophica	Protein Metabolism	Protein biosynthesis	Programmed frameshift	Peptide chain release factor 2	fig|2732249.4.peg.1232	fig|1379270.11.peg.1740
Gemmatimonas groenlandica & Gemmatimonas phototrophica	Protein Metabolism	Protein biosynthesis	Programmed frameshift	programmed frameshift-containing	fig|2732249.4.peg.1232	fig|1379270.11.peg.1740
Gemmatimonas groenlandica & Gemmatimonas phototrophica	Protein Metabolism	Protein biosynthesis	Ribosome SSU bacterial	SSU ribosomal protein S10p (S20e)	fig|2732249.4.peg.2104	fig|1379270.11.peg.1039
Gemmatimonas groenlandica & Gemmatimonas phototrophica	Protein Metabolism	Protein biosynthesis	Ribosome SSU bacterial	SSU ribosomal protein S11p (S14e)	fig|2732249.4.peg.898	fig|1379270.11.peg.2069
Gemmatimonas groenlandica & Gemmatimonas phototrophica	Protein Metabolism	Protein biosynthesis	Ribosome SSU bacterial	SSU ribosomal protein S12p (S23e)	fig|2732249.4.peg.2113	fig|1379270.11.peg.1029
Gemmatimonas groenlandica & Gemmatimonas phototrophica	Protein Metabolism	Protein biosynthesis	Ribosome SSU bacterial	SSU ribosomal protein S13p (S18e)	fig|2732249.4.peg.897	fig|1379270.11.peg.2070
Gemmatimonas groenlandica & Gemmatimonas phototrophica	Protein Metabolism	Protein biosynthesis	Ribosome SSU bacterial	SSU ribosomal protein S14p (S29e)	fig|2732249.4.peg.2090	fig|1379270.11.peg.1053
Gemmatimonas groenlandica & Gemmatimonas phototrophica	Protein Metabolism	Protein biosynthesis	Ribosome SSU bacterial	SSU ribosomal protein S14p (S29e), zinc-independent	fig|2732249.4.peg.2090	fig|1379270.11.peg.1053
Gemmatimonas groenlandica & Gemmatimonas phototrophica	Protein Metabolism	Protein biosynthesis	Ribosome SSU bacterial	SSU ribosomal protein S15p (S13e)	fig|2732249.4.peg.1044	fig|1379270.11.peg.1923
Gemmatimonas groenlandica & Gemmatimonas phototrophica	Protein Metabolism	Protein biosynthesis	Ribosome SSU bacterial	SSU ribosomal protein S16p	fig|2732249.4.peg.561	fig|1379270.11.peg.2365
Gemmatimonas groenlandica & Gemmatimonas phototrophica	Protein Metabolism	Protein biosynthesis	Ribosome SSU bacterial	SSU ribosomal protein S17p (S11e)	fig|2732249.4.peg.2094	fig|1379270.11.peg.1049
Gemmatimonas groenlandica & Gemmatimonas phototrophica	Protein Metabolism	Protein biosynthesis	Ribosome SSU bacterial	SSU ribosomal protein S18p	fig|2732249.4.peg.1666	fig|1379270.11.peg.1402
Gemmatimonas groenlandica & Gemmatimonas phototrophica	Protein Metabolism	Protein biosynthesis	Ribosome SSU bacterial	SSU ribosomal protein S18p, zinc-independent	fig|2732249.4.peg.1666	fig|1379270.11.peg.1402
Gemmatimonas groenlandica & Gemmatimonas phototrophica	Protein Metabolism	Protein biosynthesis	Ribosome SSU bacterial	SSU ribosomal protein S19p (S15e)	fig|2732249.4.peg.2099	fig|1379270.11.peg.1044
Gemmatimonas groenlandica & Gemmatimonas phototrophica	Protein Metabolism	Protein biosynthesis	Ribosome SSU bacterial	SSU ribosomal protein S1p	fig|2732249.4.peg.1022	fig|1379270.11.peg.1943
Gemmatimonas groenlandica & Gemmatimonas phototrophica	Protein Metabolism	Protein biosynthesis	Ribosome SSU bacterial	SSU ribosomal protein S20p	fig|2732249.4.peg.1292	fig|1379270.11.peg.1666
Gemmatimonas groenlandica & Gemmatimonas phototrophica	Protein Metabolism	Protein biosynthesis	Ribosome SSU bacterial	SSU ribosomal protein S21p	fig|2732249.4.peg.978	fig|1379270.11.peg.1989
Gemmatimonas groenlandica & Gemmatimonas phototrophica	Protein Metabolism	Protein biosynthesis	Ribosome SSU bacterial	SSU ribosomal protein S2p (SAe)	fig|2732249.4.peg.1033	fig|1379270.11.peg.1933
Gemmatimonas groenlandica & Gemmatimonas phototrophica	Protein Metabolism	Protein biosynthesis	Ribosome SSU bacterial	SSU ribosomal protein S3p (S3e)	fig|2732249.4.peg.2097	fig|1379270.11.peg.1046
Gemmatimonas groenlandica & Gemmatimonas phototrophica	Protein Metabolism	Protein biosynthesis	Ribosome SSU bacterial	SSU ribosomal protein S4p (S9e)	fig|2732249.4.peg.899	fig|1379270.11.peg.2068
Gemmatimonas groenlandica & Gemmatimonas phototrophica	Protein Metabolism	Protein biosynthesis	Ribosome SSU bacterial	SSU ribosomal protein S5p (S2e)	fig|2732249.4.peg.2085	fig|1379270.11.peg.1058
Gemmatimonas groenlandica & Gemmatimonas phototrophica	Protein Metabolism	Protein biosynthesis	Ribosome SSU bacterial	SSU ribosomal protein S6p	fig|2732249.4.peg.1665	fig|1379270.11.peg.1403
Gemmatimonas groenlandica & Gemmatimonas phototrophica	Protein Metabolism	Protein biosynthesis	Ribosome SSU bacterial	SSU ribosomal protein S7p (S5e)	fig|2732249.4.peg.2112	fig|1379270.11.peg.1030
Gemmatimonas groenlandica & Gemmatimonas phototrophica	Protein Metabolism	Protein biosynthesis	Ribosome SSU bacterial	SSU ribosomal protein S8p (S15Ae)	fig|2732249.4.peg.2089	fig|1379270.11.peg.1054
Gemmatimonas groenlandica & Gemmatimonas phototrophica	Protein Metabolism	Protein biosynthesis	Ribosome SSU bacterial	SSU ribosomal protein S9p (S16e)	fig|2732249.4.peg.1032	fig|1379270.11.peg.1934
Gemmatimonas groenlandica & Gemmatimonas phototrophica	Protein Metabolism	Protein biosynthesis	Translation elongation factor G family	Translation elongation factor G	fig|2732249.4.peg.2106	fig|1379270.11.peg.1037
Gemmatimonas groenlandica & Gemmatimonas phototrophica	Protein Metabolism	Protein biosynthesis	Translation elongation factors bacterial	Translation elongation factor G	fig|2732249.4.peg.2106	fig|1379270.11.peg.1037
Gemmatimonas groenlandica & Gemmatimonas phototrophica	Protein Metabolism	Protein biosynthesis	Translation elongation factors bacterial	Translation elongation factor LepA	fig|2732249.4.peg.683	fig|1379270.11.peg.2258
Gemmatimonas groenlandica & Gemmatimonas phototrophica	Protein Metabolism	Protein biosynthesis	Translation elongation factors bacterial	Translation elongation factor P	fig|2732249.4.peg.736	fig|1379270.11.peg.2212
Gemmatimonas groenlandica & Gemmatimonas phototrophica	Protein Metabolism	Protein biosynthesis	Translation elongation factors bacterial	Translation elongation factor Ts	fig|2732249.4.peg.1034	fig|1379270.11.peg.1932
Gemmatimonas groenlandica & Gemmatimonas phototrophica	Protein Metabolism	Protein biosynthesis	Translation elongation factors bacterial	Translation elongation factor Tu	fig|2732249.4.peg.2105	fig|1379270.11.peg.1038
Gemmatimonas groenlandica & Gemmatimonas phototrophica	Protein Metabolism	Protein biosynthesis	Translation initiation factors bacterial	Methionyl-tRNA formyltransferase (EC 2.1.2.9)	fig|2732249.4.peg.2380	fig|1379270.11.peg.810
Gemmatimonas groenlandica & Gemmatimonas phototrophica	Protein Metabolism	Protein biosynthesis	Translation initiation factors bacterial	Ribosome-binding factor A	fig|2732249.4.peg.1253	fig|1379270.11.peg.1718
Gemmatimonas groenlandica & Gemmatimonas phototrophica	Protein Metabolism	Protein biosynthesis	Translation initiation factors bacterial	Translation initiation factor 1	fig|2732249.4.peg.3806	fig|1379270.11.peg.2218
Gemmatimonas groenlandica & Gemmatimonas phototrophica	Protein Metabolism	Protein biosynthesis	Translation initiation factors bacterial	Translation initiation factor 2	fig|2732249.4.peg.1254	fig|1379270.11.peg.1717
Gemmatimonas groenlandica & Gemmatimonas phototrophica	Protein Metabolism	Protein biosynthesis	Translation initiation factors bacterial	Translation initiation factor 3	fig|2732249.4.peg.994	fig|1379270.11.peg.1973
Gemmatimonas groenlandica & Gemmatimonas phototrophica	Protein Metabolism	Protein biosynthesis	Translation termination factors bacterial	Methionine aminopeptidase (EC 3.4.11.18)	fig|2732249.4.peg.2080	fig|1379270.11.peg.1063
Gemmatimonas groenlandica & Gemmatimonas phototrophica	Protein Metabolism	Protein biosynthesis	Translation termination factors bacterial	Peptide chain release factor 1	fig|2732249.4.peg.1682	fig|1379270.11.peg.1386
Gemmatimonas groenlandica & Gemmatimonas phototrophica	Protein Metabolism	Protein biosynthesis	Translation termination factors bacterial	Peptide chain release factor 2	fig|2732249.4.peg.1232	fig|1379270.11.peg.1740
Gemmatimonas groenlandica & Gemmatimonas phototrophica	Protein Metabolism	Protein biosynthesis	Translation termination factors bacterial	Peptide chain release factor 3	fig|2732249.4.peg.490	fig|1379270.11.peg.2460
Gemmatimonas groenlandica & Gemmatimonas phototrophica	Protein Metabolism	Protein biosynthesis	Translation termination factors bacterial	Peptide deformylase (EC 3.5.1.88)	fig|2732249.4.peg.2379	fig|1379270.11.peg.811
Gemmatimonas groenlandica & Gemmatimonas phototrophica	Protein Metabolism	Protein biosynthesis	Translation termination factors bacterial	Peptidyl-tRNA hydrolase (EC 3.1.1.29)	fig|2732249.4.peg.1656	fig|1379270.11.peg.1413
Gemmatimonas groenlandica & Gemmatimonas phototrophica	Protein Metabolism	Protein biosynthesis	Translation termination factors bacterial	Ribosome recycling factor	fig|2732249.4.peg.1036	fig|1379270.11.peg.1930
Gemmatimonas groenlandica & Gemmatimonas phototrophica	Protein Metabolism	Protein biosynthesis	Translation termination factors bacterial	tmRNA-binding protein SmpB	fig|2732249.4.peg.891	fig|1379270.11.peg.2076
Gemmatimonas groenlandica & Gemmatimonas phototrophica	Protein Metabolism	Protein biosynthesis	rRNAs	5S rRNA	fig|2732249.4.rna.20	fig|1379270.11.rna.25
Gemmatimonas groenlandica & Gemmatimonas phototrophica	Protein Metabolism	Protein biosynthesis	rRNAs	LSU rRNA	fig|2732249.4.rna.19	fig|1379270.11.rna.24
Gemmatimonas groenlandica & Gemmatimonas phototrophica	Protein Metabolism	Protein biosynthesis	rRNAs	SSU rRNA	fig|2732249.4.rna.18	fig|1379270.11.rna.23
Gemmatimonas groenlandica & Gemmatimonas phototrophica	Protein Metabolism	Protein biosynthesis	tRNA aminoacylation, Ala	Alanyl-tRNA synthetase (EC 6.1.1.7)	fig|2732249.4.peg.956	fig|1379270.11.peg.2011
Gemmatimonas groenlandica & Gemmatimonas phototrophica	Protein Metabolism	Protein biosynthesis	tRNA aminoacylation, Ala	Alanyl-tRNA synthetase family protein	fig|2732249.4.peg.3311	fig|1379270.11.peg.3734
Gemmatimonas groenlandica & Gemmatimonas phototrophica	Protein Metabolism	Protein biosynthesis	tRNA aminoacylation, Arg	Arginyl-tRNA synthetase (EC 6.1.1.19)	fig|2732249.4.peg.1386	fig|1379270.11.peg.1611
Gemmatimonas groenlandica & Gemmatimonas phototrophica	Protein Metabolism	Protein biosynthesis	tRNA aminoacylation, Asp and Asn	Asparaginyl-tRNA synthetase (EC 6.1.1.22)	fig|2732249.4.peg.1419	fig|1379270.11.peg.1593
Gemmatimonas groenlandica & Gemmatimonas phototrophica	Protein Metabolism	Protein biosynthesis	tRNA aminoacylation, Asp and Asn	Aspartyl-tRNA synthetase (EC 6.1.1.12)	fig|2732249.4.peg.1088	fig|1379270.11.peg.1878
Gemmatimonas groenlandica & Gemmatimonas phototrophica	Protein Metabolism	Protein biosynthesis	tRNA aminoacylation, Asp and Asn	Aspartyl-tRNA(Asn) amidotransferase subunit A (EC 6.3.5.6)	fig|2732249.4.peg.289	fig|1379270.11.peg.1708
Gemmatimonas groenlandica & Gemmatimonas phototrophica	Protein Metabolism	Protein biosynthesis	tRNA aminoacylation, Asp and Asn	Aspartyl-tRNA(Asn) amidotransferase subunit B (EC 6.3.5.6)	fig|2732249.4.peg.1262	fig|1379270.11.peg.1709
Gemmatimonas groenlandica & Gemmatimonas phototrophica	Protein Metabolism	Protein biosynthesis	tRNA aminoacylation, Asp and Asn	Aspartyl-tRNA(Asn) amidotransferase subunit C (EC 6.3.5.6)	fig|2732249.4.peg.1264	fig|1379270.11.peg.1707
Gemmatimonas groenlandica & Gemmatimonas phototrophica	Protein Metabolism	Protein biosynthesis	tRNA aminoacylation, Asp and Asn	Aspartyl-tRNA(Asn) synthetase (EC 6.1.1.23)	fig|2732249.4.peg.1088	fig|1379270.11.peg.1878
Gemmatimonas groenlandica & Gemmatimonas phototrophica	Protein Metabolism	Protein biosynthesis	tRNA aminoacylation, Cys	Cysteinyl-tRNA synthetase (EC 6.1.1.16)	fig|2732249.4.peg.2170	fig|1379270.11.peg.1014
Gemmatimonas groenlandica & Gemmatimonas phototrophica	Protein Metabolism	Protein biosynthesis	tRNA aminoacylation, Glu and Gln	Glutaminyl-tRNA synthetase (EC 6.1.1.18)	fig|2732249.4.peg.157	fig|1379270.11.peg.2800
Gemmatimonas groenlandica & Gemmatimonas phototrophica	Protein Metabolism	Protein biosynthesis	tRNA aminoacylation, Glu and Gln	Glutamyl-tRNA synthetase (EC 6.1.1.17)	fig|2732249.4.peg.1606	fig|1379270.11.peg.1461
Gemmatimonas groenlandica & Gemmatimonas phototrophica	Protein Metabolism	Protein biosynthesis	tRNA aminoacylation, Glu and Gln	Glutamyl-tRNA(Gln) amidotransferase subunit A (EC 6.3.5.7)	fig|2732249.4.peg.289	fig|1379270.11.peg.1708
Gemmatimonas groenlandica & Gemmatimonas phototrophica	Protein Metabolism	Protein biosynthesis	tRNA aminoacylation, Glu and Gln	Glutamyl-tRNA(Gln) amidotransferase subunit B (EC 6.3.5.7)	fig|2732249.4.peg.1262	fig|1379270.11.peg.1709
Gemmatimonas groenlandica & Gemmatimonas phototrophica	Protein Metabolism	Protein biosynthesis	tRNA aminoacylation, Glu and Gln	Glutamyl-tRNA(Gln) amidotransferase subunit C (EC 6.3.5.7)	fig|2732249.4.peg.1264	fig|1379270.11.peg.1707
Gemmatimonas groenlandica & Gemmatimonas phototrophica	Protein Metabolism	Protein biosynthesis	tRNA aminoacylation, Gly	Glycyl-tRNA synthetase (EC 6.1.1.14)	fig|2732249.4.peg.2069	fig|1379270.11.peg.1081
Gemmatimonas groenlandica & Gemmatimonas phototrophica	Protein Metabolism	Protein biosynthesis	tRNA aminoacylation, His	Histidyl-tRNA synthetase (EC 6.1.1.21)	fig|2732249.4.peg.1055	fig|1379270.11.peg.1912
Gemmatimonas groenlandica & Gemmatimonas phototrophica	Protein Metabolism	Protein biosynthesis	tRNA aminoacylation, Ile	Isoleucyl-tRNA synthetase (EC 6.1.1.5)	fig|2732249.4.peg.1459	fig|1379270.11.peg.1553
Gemmatimonas groenlandica & Gemmatimonas phototrophica	Protein Metabolism	Protein biosynthesis	tRNA aminoacylation, Leu	Leucyl-tRNA synthetase (EC 6.1.1.4)	fig|2732249.4.peg.2526	fig|1379270.11.peg.668
Gemmatimonas groenlandica & Gemmatimonas phototrophica	Protein Metabolism	Protein biosynthesis	tRNA aminoacylation, Lys	Lysyl-tRNA synthetase (class II) (EC 6.1.1.6)	fig|2732249.4.peg.1231	fig|1379270.11.peg.1741
Gemmatimonas groenlandica & Gemmatimonas phototrophica	Protein Metabolism	Protein biosynthesis	tRNA aminoacylation, Met	Methionyl-tRNA synthetase (EC 6.1.1.10)	fig|2732249.4.peg.2258	fig|1379270.11.peg.927
Gemmatimonas groenlandica & Gemmatimonas phototrophica	Protein Metabolism	Protein biosynthesis	tRNA aminoacylation, Phe	Phenylalanyl-tRNA synthetase alpha chain (EC 6.1.1.20)	fig|2732249.4.peg.997	fig|1379270.11.peg.1970
Gemmatimonas groenlandica & Gemmatimonas phototrophica	Protein Metabolism	Protein biosynthesis	tRNA aminoacylation, Phe	Phenylalanyl-tRNA synthetase beta chain (EC 6.1.1.20)	fig|2732249.4.peg.998	fig|1379270.11.peg.1969
Gemmatimonas groenlandica & Gemmatimonas phototrophica	Protein Metabolism	Protein biosynthesis	tRNA aminoacylation, Pro	Cys-tRNA(Pro) deacylase YbaK	fig|2732249.4.peg.355	fig|1379270.11.peg.2596
Gemmatimonas groenlandica & Gemmatimonas phototrophica	Protein Metabolism	Protein biosynthesis	tRNA aminoacylation, Pro	Prolyl-tRNA synthetase (EC 6.1.1.15), archaeal/eukaryal type	fig|2732249.4.peg.1056	fig|1379270.11.peg.1911
Gemmatimonas groenlandica & Gemmatimonas phototrophica	Protein Metabolism	Protein biosynthesis	tRNA aminoacylation, Ser	Seryl-tRNA synthetase (EC 6.1.1.11)	fig|2732249.4.peg.1267	fig|1379270.11.peg.1704
Gemmatimonas groenlandica & Gemmatimonas phototrophica	Protein Metabolism	Protein biosynthesis	tRNA aminoacylation, Thr	Threonyl-tRNA synthetase (EC 6.1.1.3)	fig|2732249.4.peg.1587	fig|1379270.11.peg.1480
Gemmatimonas groenlandica & Gemmatimonas phototrophica	Protein Metabolism	Protein biosynthesis	tRNA aminoacylation, Trp	Tryptophanyl-tRNA synthetase (EC 6.1.1.2)	fig|2732249.4.peg.2076	fig|1379270.11.peg.1068
Gemmatimonas groenlandica & Gemmatimonas phototrophica	Protein Metabolism	Protein biosynthesis	tRNA aminoacylation, Tyr	Tyrosyl-tRNA synthetase (EC 6.1.1.1)	fig|2732249.4.peg.2355	fig|1379270.11.peg.833
Gemmatimonas groenlandica & Gemmatimonas phototrophica	Protein Metabolism	Protein biosynthesis	tRNA aminoacylation, Val	Valyl-tRNA synthetase (EC 6.1.1.9)	fig|2732249.4.peg.1590	fig|1379270.11.peg.1478
Gemmatimonas groenlandica & Gemmatimonas phototrophica	Protein Metabolism	Protein biosynthesis	tRNAs	tRNA-Ala-CGC	fig|2732249.4.rna.1	fig|1379270.11.rna.52
Gemmatimonas groenlandica & Gemmatimonas phototrophica	Protein Metabolism	Protein biosynthesis	tRNAs	tRNA-Ala-GGC	fig|2732249.4.rna.46	fig|1379270.11.rna.7
Gemmatimonas groenlandica & Gemmatimonas phototrophica	Protein Metabolism	Protein biosynthesis	tRNAs	tRNA-Arg-ACG	fig|2732249.4.rna.49	fig|1379270.11.rna.4
Gemmatimonas groenlandica & Gemmatimonas phototrophica	Protein Metabolism	Protein biosynthesis	tRNAs	tRNA-Arg-CCG	fig|2732249.4.rna.51	fig|1379270.11.rna.2
Gemmatimonas groenlandica & Gemmatimonas phototrophica	Protein Metabolism	Protein biosynthesis	tRNAs	tRNA-Cys-GCA	fig|2732249.4.rna.52	fig|1379270.11.rna.1
Gemmatimonas groenlandica & Gemmatimonas phototrophica	Protein Metabolism	Protein biosynthesis	tRNAs	tRNA-Gly-CCC	fig|2732249.4.rna.14	fig|1379270.11.rna.39
Gemmatimonas groenlandica & Gemmatimonas phototrophica	Protein Metabolism	Protein biosynthesis	tRNAs	tRNA-Gly-GCC	fig|2732249.4.rna.23	fig|1379270.11.rna.6
Gemmatimonas groenlandica & Gemmatimonas phototrophica	Protein Metabolism	Protein biosynthesis	tRNAs	tRNA-Leu-CAA	fig|2732249.4.rna.25	fig|1379270.11.rna.28
Gemmatimonas groenlandica & Gemmatimonas phototrophica	Protein Metabolism	Protein biosynthesis	tRNAs	tRNA-Leu-CAG	fig|2732249.4.rna.17	fig|1379270.11.rna.36
Gemmatimonas groenlandica & Gemmatimonas phototrophica	Protein Metabolism	Protein biosynthesis	tRNAs	tRNA-Leu-GAG	fig|2732249.4.rna.12	fig|1379270.11.rna.41
Gemmatimonas groenlandica & Gemmatimonas phototrophica	Protein Metabolism	Protein biosynthesis	tRNAs	tRNA-Phe-GAA	fig|2732249.4.rna.53	fig|1379270.11.rna.53
Gemmatimonas groenlandica & Gemmatimonas phototrophica	Protein Metabolism	Protein biosynthesis	tRNAs	tRNA-Pro-CGG	fig|2732249.4.rna.50	fig|1379270.11.rna.3
Gemmatimonas groenlandica & Gemmatimonas phototrophica	Protein Metabolism	Protein biosynthesis	tRNAs	tRNA-Pro-GGG	fig|2732249.4.rna.15	fig|1379270.11.rna.38
Gemmatimonas groenlandica & Gemmatimonas phototrophica	Protein Metabolism	Protein biosynthesis	tRNAs	tRNA-Ser-CGA	fig|2732249.4.rna.35	fig|1379270.11.rna.18
Gemmatimonas groenlandica & Gemmatimonas phototrophica	Protein Metabolism	Protein biosynthesis	tRNAs	tRNA-Ser-GGA	fig|2732249.4.rna.34	fig|1379270.11.rna.19
Gemmatimonas groenlandica & Gemmatimonas phototrophica	Protein Metabolism	Protein biosynthesis	tRNAs	tRNA-Trp-CCA	fig|2732249.4.rna.8	fig|1379270.11.rna.45
Gemmatimonas groenlandica & Gemmatimonas phototrophica	Protein Metabolism	Protein biosynthesis	tRNAs	tRNA-Val-CAC	fig|2732249.4.rna.21	fig|1379270.11.rna.32
Gemmatimonas groenlandica & Gemmatimonas phototrophica	Protein Metabolism	Protein biosynthesis	tRNAs	tRNA-Val-GAC	fig|2732249.4.rna.48	fig|1379270.11.rna.5
Gemmatimonas groenlandica	Protein Metabolism	Protein biosynthesis	Ribosome LSU bacterial	LSU ribosomal protein L36p	fig|2732249.4.peg.896
Gemmatimonas groenlandica & Gemmatimonas phototrophica	Protein Metabolism	Protein degradation	Aminopeptidases (EC 3.4.11.-)	Cytosol aminopeptidase PepA (EC 3.4.11.1)	fig|2732249.4.peg.1117	fig|1379270.11.peg.1851
Gemmatimonas groenlandica & Gemmatimonas phototrophica	Protein Metabolism	Protein degradation	Aminopeptidases (EC 3.4.11.-)	Membrane alanine aminopeptidase N (EC 3.4.11.2)	fig|2732249.4.peg.1396	fig|1379270.11.peg.1608
Gemmatimonas groenlandica & Gemmatimonas phototrophica	Protein Metabolism	Protein degradation	Aminopeptidases (EC 3.4.11.-)	Xaa-Pro aminopeptidase (EC 3.4.11.9)	fig|2732249.4.peg.2482	fig|1379270.11.peg.3330
Gemmatimonas groenlandica & Gemmatimonas phototrophica	Protein Metabolism	Protein degradation	Metallocarboxypeptidases (EC 3.4.17.-)	D-alanyl-D-alanine carboxypeptidase (EC 3.4.16.4)	fig|2732249.4.peg.450	fig|1379270.11.peg.370
Gemmatimonas groenlandica & Gemmatimonas phototrophica	Protein Metabolism	Protein degradation	Metallocarboxypeptidases (EC 3.4.17.-)	Muramoyltetrapeptide carboxypeptidase (EC 3.4.17.13)	fig|2732249.4.peg.114	fig|1379270.11.peg.2842
Gemmatimonas groenlandica & Gemmatimonas phototrophica	Protein Metabolism	Protein degradation	Omega peptidases (EC 3.4.19.-)	Acylamino-acid-releasing enzyme (EC 3.4.19.1)	fig|2732249.4.peg.203	fig|1379270.11.peg.2733
Gemmatimonas groenlandica & Gemmatimonas phototrophica	Protein Metabolism	Protein degradation	Omega peptidases (EC 3.4.19.-)	Isoaspartyl aminopeptidase (EC 3.4.19.5)	fig|2732249.4.peg.4463	fig|1379270.11.peg.2965
Gemmatimonas groenlandica & Gemmatimonas phototrophica	Protein Metabolism	Protein degradation	Protein degradation	Aminopeptidase YpdF (MP-, MA-, MS-, AP-, NP- specific)	fig|2732249.4.peg.264	fig|1379270.11.peg.2022
Gemmatimonas groenlandica & Gemmatimonas phototrophica	Protein Metabolism	Protein degradation	Protein degradation	Asp-X dipeptidase	fig|2732249.4.peg.4463	fig|1379270.11.peg.2965
Gemmatimonas groenlandica & Gemmatimonas phototrophica	Protein Metabolism	Protein degradation	Proteolysis in bacteria, ATP-dependent	ATP-dependent Clp protease ATP-binding subunit ClpX	fig|2732249.4.peg.503	fig|1379270.11.peg.2447
Gemmatimonas groenlandica & Gemmatimonas phototrophica	Protein Metabolism	Protein degradation	Proteolysis in bacteria, ATP-dependent	ATP-dependent Clp protease, ATP-binding subunit ClpC	fig|2732249.4.peg.1226	fig|1379270.11.peg.1746
Gemmatimonas groenlandica & Gemmatimonas phototrophica	Protein Metabolism	Protein degradation	Proteolysis in bacteria, ATP-dependent	ATP-dependent hsl protease ATP-binding subunit HslU	fig|2732249.4.peg.400	fig|1379270.11.peg.2553
Gemmatimonas groenlandica & Gemmatimonas phototrophica	Protein Metabolism	Protein degradation	Proteolysis in bacteria, ATP-dependent	ATP-dependent protease La (EC 3.4.21.53) Type I	fig|2732249.4.peg.502	fig|1379270.11.peg.2377
Gemmatimonas groenlandica & Gemmatimonas phototrophica	Protein Metabolism	Protein degradation	Proteolysis in bacteria, ATP-dependent	DNA repair protein RadA	fig|2732249.4.peg.1125	fig|1379270.11.peg.1844
Gemmatimonas groenlandica & Gemmatimonas phototrophica	Protein Metabolism	Protein degradation	Putative TldE-TldD proteolytic complex	TldD family protein, Actinobacterial subgroup	fig|2732249.4.peg.1630	fig|1379270.11.peg.22
Gemmatimonas groenlandica & Gemmatimonas phototrophica	Protein Metabolism	Protein degradation	Putative TldE-TldD proteolytic complex	TldE/PmbA family protein, Actinobacterial subgroup	fig|2732249.4.peg.1631	fig|1379270.11.peg.23
Gemmatimonas groenlandica & Gemmatimonas phototrophica	Protein Metabolism	Protein degradation	Serine endopeptidase (EC 3.4.21.-)	Prolyl endopeptidase (EC 3.4.21.26)	fig|2732249.4.peg.617	fig|1379270.11.peg.2315
Gemmatimonas groenlandica & Gemmatimonas phototrophica	Protein Metabolism	Protein folding	Periplasmic disulfide interchange	Cytochrome c-type biogenesis protein CcdA (DsbD analog)	fig|2732249.4.peg.2042	fig|1379270.11.peg.1111
Gemmatimonas groenlandica & Gemmatimonas phototrophica	Protein Metabolism	Protein folding	Periplasmic disulfide interchange	Cytochrome c-type biogenesis protein DsbD, protein-disulfide reductase (EC 1.8.1.8)	fig|2732249.4.peg.3468	fig|1379270.11.peg.3433
Gemmatimonas groenlandica & Gemmatimonas phototrophica	Protein Metabolism	Protein folding	Periplasmic disulfide interchange	Periplasmic thiol:disulfide interchange protein DsbA	fig|2732249.4.peg.62	fig|1379270.11.peg.919
Gemmatimonas groenlandica & Gemmatimonas phototrophica	Protein Metabolism	Protein folding	Protein chaperones	Chaperone protein DnaJ	fig|2732249.4.peg.974	fig|1379270.11.peg.1284
Gemmatimonas groenlandica & Gemmatimonas phototrophica	Protein Metabolism	Protein folding	Protein chaperones	Chaperone protein DnaK	fig|2732249.4.peg.520	fig|1379270.11.peg.2400
Gemmatimonas groenlandica & Gemmatimonas phototrophica	Protein Metabolism	Protein folding	Protein chaperones	Heat shock protein GrpE	fig|2732249.4.peg.1793	fig|1379270.11.peg.1283
Gemmatimonas groenlandica	Protein Metabolism	Protein folding	Peptidyl-prolyl cis-trans isomerase	Peptidyl-prolyl cis-trans isomerase PpiA precursor (EC 5.2.1.8)	fig|2732249.4.peg.1985
Gemmatimonas groenlandica & Gemmatimonas phototrophica	Protein Metabolism	Protein processing and modification	G3E family of P-loop GTPases (metallocenter biosynthesis)	B12 binding domain of Methylmalonyl-CoA mutase (EC 5.4.99.2)	fig|2732249.4.peg.1097	fig|1379270.11.peg.1869
Gemmatimonas groenlandica & Gemmatimonas phototrophica	Protein Metabolism	Protein processing and modification	G3E family of P-loop GTPases (metallocenter biosynthesis)	Methylmalonyl-CoA mutase (EC 5.4.99.2)	fig|2732249.4.peg.1094	fig|1379270.11.peg.1604
Gemmatimonas groenlandica & Gemmatimonas phototrophica	Protein Metabolism	Protein processing and modification	G3E family of P-loop GTPases (metallocenter biosynthesis)	putative periplasmic protein kinase ArgK and related GTPases of G3E family	fig|2732249.4.peg.1093	fig|1379270.11.peg.1873
Gemmatimonas groenlandica & Gemmatimonas phototrophica	Protein Metabolism	Protein processing and modification	Modification of eukaryotic initiation factor 5A	Deoxyhypusine synthase (EC 2.5.1.46)	fig|2732249.4.peg.711	fig|1379270.11.peg.2236
Gemmatimonas groenlandica & Gemmatimonas phototrophica	Protein Metabolism	Protein processing and modification	Modification of eukaryotic initiation factor 5A	Translation elongation factor P	fig|2732249.4.peg.736	fig|1379270.11.peg.2212
Gemmatimonas groenlandica & Gemmatimonas phototrophica	Protein Metabolism	Protein processing and modification	Protein-L-isoaspartate O-methyltransferase	Protein-L-isoaspartate O-methyltransferase (EC 2.1.1.77)	fig|2732249.4.peg.1203	fig|1379270.11.peg.1769
Gemmatimonas groenlandica & Gemmatimonas phototrophica	Protein Metabolism	Protein processing and modification	Signal peptidase	Lipoprotein signal peptidase (EC 3.4.23.36)	fig|2732249.4.peg.1456	fig|1379270.11.peg.1555
Gemmatimonas groenlandica & Gemmatimonas phototrophica	Protein Metabolism	Protein processing and modification	Signal peptidase	Signal peptidase I (EC 3.4.21.89)	fig|2732249.4.peg.1699	fig|1379270.11.peg.1372
Gemmatimonas groenlandica	Protein Metabolism	Protein processing and modification	N-linked Glycosylation in Bacteria	4-keto-6-deoxy-N-Acetyl-D-hexosaminyl-(Lipid carrier) aminotransferase	fig|2732249.4.peg.133
Gemmatimonas groenlandica	Protein Metabolism	Protein processing and modification	N-linked Glycosylation in Bacteria	Lipid carrier : UDP-N-acetylgalactosaminyltransferase (EC 2.4.1.-)	fig|2732249.4.peg.135
Gemmatimonas groenlandica & Gemmatimonas phototrophica	RNA Metabolism	RNA processing and modification	RNA methylation	16S rRNA (cytosine(967)-C(5))-methyltransferase (EC 2.1.1.176)	fig|2732249.4.peg.2381	fig|1379270.11.peg.809
Gemmatimonas groenlandica & Gemmatimonas phototrophica	RNA Metabolism	RNA processing and modification	RNA methylation	16S rRNA (guanine(966)-N(2))-methyltransferase (EC 2.1.1.171)	fig|2732249.4.peg.984	fig|1379270.11.peg.1983
Gemmatimonas groenlandica & Gemmatimonas phototrophica	RNA Metabolism	RNA processing and modification	RNA methylation	SSU rRNA (adenine(1518)-N(6)/adenine(1519)-N(6))-dimethyltransferase (EC 2.1.1.182)	fig|2732249.4.peg.990	fig|1379270.11.peg.1977
Gemmatimonas groenlandica & Gemmatimonas phototrophica	RNA Metabolism	RNA processing and modification	RNA methylation	tRNA (cytidine(34)-2&#39;-O)-methyltransferase (EC 2.1.1.207)	fig|2732249.4.peg.3485	fig|1379270.11.peg.3442
Gemmatimonas groenlandica & Gemmatimonas phototrophica	RNA Metabolism	RNA processing and modification	Ribonuclease H	Ribonuclease HI (EC 3.1.26.4)	fig|2732249.4.peg.2571	fig|1379270.11.peg.635
Gemmatimonas groenlandica & Gemmatimonas phototrophica	RNA Metabolism	RNA processing and modification	Ribonuclease H	Ribonuclease HII (EC 3.1.26.4)	fig|2732249.4.peg.619	fig|1379270.11.peg.2313
Gemmatimonas groenlandica & Gemmatimonas phototrophica	RNA Metabolism	RNA processing and modification	Ribonucleases in Bacillus	Metallo-beta-lactamase family protein, RNA-specific	fig|2732249.4.peg.3191	fig|1379270.11.peg.3983
Gemmatimonas groenlandica & Gemmatimonas phototrophica	RNA Metabolism	RNA processing and modification	Ribonucleases in Bacillus	Ribonuclease HII (EC 3.1.26.4)	fig|2732249.4.peg.619	fig|1379270.11.peg.2313
Gemmatimonas groenlandica & Gemmatimonas phototrophica	RNA Metabolism	RNA processing and modification	tRNA processing	Ribonuclease D (EC 3.1.26.3)	fig|2732249.4.peg.4252	fig|1379270.11.peg.3081
Gemmatimonas groenlandica & Gemmatimonas phototrophica	RNA Metabolism	RNA processing and modification	tRNA processing	Ribonuclease PH (EC 2.7.7.56)	fig|2732249.4.peg.1239	fig|1379270.11.peg.1733
Gemmatimonas groenlandica & Gemmatimonas phototrophica	RNA Metabolism	RNA processing and modification	tRNA processing	Ribonuclease Z (EC 3.1.26.11)	fig|2732249.4.peg.153	fig|1379270.11.peg.2805
Gemmatimonas groenlandica & Gemmatimonas phototrophica	RNA Metabolism	RNA processing and modification	tRNA processing	tRNA dimethylallyltransferase (EC 2.5.1.75)	fig|2732249.4.peg.1280	fig|1379270.11.peg.1678
Gemmatimonas groenlandica & Gemmatimonas phototrophica	RNA Metabolism	RNA processing and modification	tRNA processing	tRNA(Ile)-lysidine synthetase (EC 6.3.4.19)	fig|2732249.4.peg.1467	fig|1379270.11.peg.1546
Gemmatimonas groenlandica & Gemmatimonas phototrophica	RNA Metabolism	Transcription	RNA polymerase bacterial	DNA-directed RNA polymerase alpha subunit (EC 2.7.7.6)	fig|2732249.4.peg.900	fig|1379270.11.peg.2067
Gemmatimonas groenlandica & Gemmatimonas phototrophica	RNA Metabolism	Transcription	RNA polymerase bacterial	DNA-directed RNA polymerase beta subunit (EC 2.7.7.6)	fig|2732249.4.peg.2118	fig|1379270.11.peg.1025
Gemmatimonas groenlandica & Gemmatimonas phototrophica	RNA Metabolism	Transcription	RNA polymerase bacterial	DNA-directed RNA polymerase beta&#39; subunit (EC 2.7.7.6)	fig|2732249.4.peg.2117	fig|1379270.11.peg.1026
Gemmatimonas groenlandica & Gemmatimonas phototrophica	RNA Metabolism	Transcription	Rrf2 family transcriptional regulators	Nitrite-sensitive transcriptional repressor NsrR	fig|2732249.4.peg.1472	fig|1379270.11.peg.1540
Gemmatimonas groenlandica & Gemmatimonas phototrophica	RNA Metabolism	Transcription	Rrf2 family transcriptional regulators	Rrf2 family transcriptional regulator, group III	fig|2732249.4.peg.1541	fig|1379270.11.peg.1504
Gemmatimonas groenlandica & Gemmatimonas phototrophica	RNA Metabolism	Transcription	Transcription factors bacterial	Transcription accessory protein (S1 RNA-binding domain)	fig|2732249.4.peg.3155	fig|1379270.11.peg.19
Gemmatimonas groenlandica & Gemmatimonas phototrophica	RNA Metabolism	Transcription	Transcription factors bacterial	Transcription antitermination protein NusG	fig|2732249.4.peg.2123	fig|1379270.11.peg.1020
Gemmatimonas groenlandica & Gemmatimonas phototrophica	RNA Metabolism	Transcription	Transcription factors bacterial	Transcription elongation factor GreA	fig|2732249.4.peg.4409	fig|1379270.11.peg.3022
Gemmatimonas groenlandica & Gemmatimonas phototrophica	RNA Metabolism	Transcription	Transcription factors bacterial	Transcription termination factor Rho	fig|2732249.4.peg.2322	fig|1379270.11.peg.612
Gemmatimonas groenlandica & Gemmatimonas phototrophica	RNA Metabolism	Transcription	Transcription factors bacterial	Transcription termination protein NusA	fig|2732249.4.peg.1256	fig|1379270.11.peg.1715
Gemmatimonas groenlandica & Gemmatimonas phototrophica	RNA Metabolism	Transcription	Transcription factors bacterial	Transcription termination protein NusB	fig|2732249.4.peg.1378	fig|1379270.11.peg.1619
Gemmatimonas groenlandica & Gemmatimonas phototrophica	RNA Metabolism	Transcription	Transcription factors bacterial	Transcription-repair coupling factor	fig|2732249.4.peg.687	fig|1379270.11.peg.2255
Gemmatimonas groenlandica & Gemmatimonas phototrophica	RNA Metabolism	Transcription	Transcription initiation, bacterial sigma factors	RNA polymerase sigma factor RpoD	fig|2732249.4.peg.1698	fig|1379270.11.peg.787
Gemmatimonas groenlandica & Gemmatimonas phototrophica	RNA Metabolism	Transcription	Transcription initiation, bacterial sigma factors	RNA polymerase sigma factor RpoE	fig|2732249.4.peg.108	fig|1379270.11.peg.2848
Gemmatimonas groenlandica & Gemmatimonas phototrophica	RNA Metabolism	Transcription	Transcription initiation, bacterial sigma factors	RNA polymerase sigma factor for flagellar operon	fig|2732249.4.peg.2750	fig|1379270.11.peg.470
Gemmatimonas groenlandica & Gemmatimonas phototrophica	RNA Metabolism	Transcription	Transcription initiation, bacterial sigma factors	RNA polymerase sigma-54 factor RpoN	fig|2732249.4.peg.1192	fig|1379270.11.peg.1778
Gemmatimonas groenlandica & Gemmatimonas phototrophica	RNA Metabolism	Transcription	Transcription initiation, bacterial sigma factors	RNA polymerase sigma-70 factor	fig|2732249.4.peg.3626	fig|1379270.11.peg.330
Gemmatimonas groenlandica & Gemmatimonas phototrophica	RNA Metabolism	Transcription	Transcription initiation, bacterial sigma factors	Serine protease precursor MucD/AlgY associated with sigma factor RpoE	fig|2732249.4.peg.1074	fig|1379270.11.peg.1892
Gemmatimonas groenlandica	Regulation and Cell signaling	Programmed Cell Death and Toxin-antitoxin Systems	Phd-Doc, YdcE-YdcD toxin-antitoxin (programmed cell death) systems	Death on curing protein, Doc toxin	fig|2732249.4.peg.3997
Gemmatimonas phototrophica	Regulation and Cell signaling	Programmed Cell Death and Toxin-antitoxin Systems	Toxin-antitoxin replicon stabilization systems	HigA protein (antitoxin to HigB)		fig|1379270.11.peg.3918
Gemmatimonas groenlandica & Gemmatimonas phototrophica	Regulation and Cell signaling	no subcategory	Stringent Response, (p)ppGpp metabolism	GTP pyrophosphokinase (EC 2.7.6.5), (p)ppGpp synthetase II	fig|2732249.4.peg.917	fig|1379270.11.peg.2050
Gemmatimonas groenlandica & Gemmatimonas phototrophica	Regulation and Cell signaling	no subcategory	Stringent Response, (p)ppGpp metabolism	Guanosine-3&#39;,5&#39;-bis(diphosphate) 3&#39;-pyrophosphohydrolase (EC 3.1.7.2)	fig|2732249.4.peg.917	fig|1379270.11.peg.2050
Gemmatimonas groenlandica & Gemmatimonas phototrophica	Respiration	ATP synthases	F0F1-type ATP synthase	ATP synthase F0 sector subunit a (EC 3.6.3.14)	fig|2732249.4.peg.419	fig|1379270.11.peg.2532
Gemmatimonas groenlandica & Gemmatimonas phototrophica	Respiration	ATP synthases	F0F1-type ATP synthase	ATP synthase F0 sector subunit b (EC 3.6.3.14)	fig|2732249.4.peg.421	fig|1379270.11.peg.2530
Gemmatimonas groenlandica & Gemmatimonas phototrophica	Respiration	ATP synthases	F0F1-type ATP synthase	ATP synthase F0 sector subunit c (EC 3.6.3.14)	fig|2732249.4.peg.420	fig|1379270.11.peg.2531
Gemmatimonas groenlandica & Gemmatimonas phototrophica	Respiration	ATP synthases	F0F1-type ATP synthase	ATP synthase alpha chain (EC 3.6.3.14)	fig|2732249.4.peg.2288	fig|1379270.11.peg.896
Gemmatimonas groenlandica & Gemmatimonas phototrophica	Respiration	ATP synthases	F0F1-type ATP synthase	ATP synthase beta chain (EC 3.6.3.14)	fig|2732249.4.peg.2286	fig|1379270.11.peg.898
Gemmatimonas groenlandica & Gemmatimonas phototrophica	Respiration	ATP synthases	F0F1-type ATP synthase	ATP synthase delta chain (EC 3.6.3.14)	fig|2732249.4.peg.422	fig|1379270.11.peg.2529
Gemmatimonas groenlandica & Gemmatimonas phototrophica	Respiration	ATP synthases	F0F1-type ATP synthase	ATP synthase epsilon chain (EC 3.6.3.14)	fig|2732249.4.peg.2285	fig|1379270.11.peg.899
Gemmatimonas groenlandica & Gemmatimonas phototrophica	Respiration	ATP synthases	F0F1-type ATP synthase	ATP synthase gamma chain (EC 3.6.3.14)	fig|2732249.4.peg.2287	fig|1379270.11.peg.897
Gemmatimonas phototrophica	Respiration	ATP synthases	F0F1-type ATP synthase	ATP synthase protein I		fig|1379270.11.peg.2533
Gemmatimonas groenlandica & Gemmatimonas phototrophica	Respiration	Electron accepting reactions	Terminal cytochrome C oxidases	Cytochrome c oxidase polypeptide I (EC 1.9.3.1)	fig|2732249.4.peg.2540	fig|1379270.11.peg.656
Gemmatimonas groenlandica & Gemmatimonas phototrophica	Respiration	Electron accepting reactions	Terminal cytochrome C oxidases	Cytochrome c oxidase polypeptide II (EC 1.9.3.1)	fig|2732249.4.peg.2541	fig|1379270.11.peg.655
Gemmatimonas groenlandica & Gemmatimonas phototrophica	Respiration	Electron accepting reactions	Terminal cytochrome C oxidases	Cytochrome c oxidase polypeptide III (EC 1.9.3.1)	fig|2732249.4.peg.2539	fig|1379270.11.peg.657
Gemmatimonas groenlandica & Gemmatimonas phototrophica	Respiration	Electron accepting reactions	Terminal cytochrome C oxidases	Type cbb3 cytochrome oxidase biogenesis protein CcoG, involved in Cu oxidation	fig|2732249.4.peg.3348	fig|1379270.11.peg.3700
Gemmatimonas groenlandica & Gemmatimonas phototrophica	Respiration	Electron accepting reactions	Terminal cytochrome C oxidases	Type cbb3 cytochrome oxidase biogenesis protein CcoS, involved in heme b insertion	fig|2732249.4.peg.3344	fig|1379270.11.peg.3704
Gemmatimonas groenlandica & Gemmatimonas phototrophica	Respiration	Electron accepting reactions	Terminal cytochrome d ubiquinol oxidases	Cytochrome d ubiquinol oxidase subunit I (EC 1.10.3.-)	fig|2732249.4.peg.2605	fig|1379270.11.peg.601
Gemmatimonas groenlandica & Gemmatimonas phototrophica	Respiration	Electron accepting reactions	Terminal cytochrome d ubiquinol oxidases	Cytochrome d ubiquinol oxidase subunit II (EC 1.10.3.-)	fig|2732249.4.peg.2604	fig|1379270.11.peg.602
Gemmatimonas groenlandica & Gemmatimonas phototrophica	Respiration	Electron accepting reactions	Terminal cytochrome oxidases	Cytochrome d ubiquinol oxidase subunit I (EC 1.10.3.-)	fig|2732249.4.peg.2605	fig|1379270.11.peg.601
Gemmatimonas groenlandica & Gemmatimonas phototrophica	Respiration	Electron accepting reactions	Terminal cytochrome oxidases	Cytochrome d ubiquinol oxidase subunit II (EC 1.10.3.-)	fig|2732249.4.peg.2604	fig|1379270.11.peg.602
Gemmatimonas groenlandica	Respiration	Electron accepting reactions	Anaerobic respiratory reductases	Ferredoxin reductase	fig|2732249.4.peg.1321
Gemmatimonas phototrophica	Respiration	Electron accepting reactions	Anaerobic respiratory reductases	Flavodoxin reductases (ferredoxin-NADPH reductases) family 1		fig|1379270.11.peg.2288
Gemmatimonas groenlandica & Gemmatimonas phototrophica	Respiration	Electron donating reactions	NADH ubiquinone oxidoreductase	NADH ubiquinone oxidoreductase chain A (EC 1.6.5.3)	fig|2732249.4.peg.1147	fig|1379270.11.peg.1821
Gemmatimonas groenlandica & Gemmatimonas phototrophica	Respiration	Electron donating reactions	NADH ubiquinone oxidoreductase	NADH-ubiquinone oxidoreductase chain B (EC 1.6.5.3)	fig|2732249.4.peg.1148	fig|1379270.11.peg.1820
Gemmatimonas groenlandica & Gemmatimonas phototrophica	Respiration	Electron donating reactions	NADH ubiquinone oxidoreductase	NADH-ubiquinone oxidoreductase chain C (EC 1.6.5.3)	fig|2732249.4.peg.1149	fig|1379270.11.peg.1819
Gemmatimonas groenlandica & Gemmatimonas phototrophica	Respiration	Electron donating reactions	NADH ubiquinone oxidoreductase	NADH-ubiquinone oxidoreductase chain D (EC 1.6.5.3)	fig|2732249.4.peg.1150	fig|1379270.11.peg.1818
Gemmatimonas groenlandica & Gemmatimonas phototrophica	Respiration	Electron donating reactions	NADH ubiquinone oxidoreductase	NADH-ubiquinone oxidoreductase chain E (EC 1.6.5.3)	fig|2732249.4.peg.1151	fig|1379270.11.peg.1817
Gemmatimonas groenlandica & Gemmatimonas phototrophica	Respiration	Electron donating reactions	NADH ubiquinone oxidoreductase	NADH-ubiquinone oxidoreductase chain F (EC 1.6.5.3)	fig|2732249.4.peg.1152	fig|1379270.11.peg.1816
Gemmatimonas groenlandica & Gemmatimonas phototrophica	Respiration	Electron donating reactions	NADH ubiquinone oxidoreductase	NADH-ubiquinone oxidoreductase chain G (EC 1.6.5.3)	fig|2732249.4.peg.1153	fig|1379270.11.peg.1815
Gemmatimonas groenlandica & Gemmatimonas phototrophica	Respiration	Electron donating reactions	NADH ubiquinone oxidoreductase	NADH-ubiquinone oxidoreductase chain H (EC 1.6.5.3)	fig|2732249.4.peg.1154	fig|1379270.11.peg.1814
Gemmatimonas groenlandica & Gemmatimonas phototrophica	Respiration	Electron donating reactions	NADH ubiquinone oxidoreductase	NADH-ubiquinone oxidoreductase chain I (EC 1.6.5.3)	fig|2732249.4.peg.1155	fig|1379270.11.peg.1813
Gemmatimonas groenlandica & Gemmatimonas phototrophica	Respiration	Electron donating reactions	NADH ubiquinone oxidoreductase	NADH-ubiquinone oxidoreductase chain J (EC 1.6.5.3)	fig|2732249.4.peg.1156	fig|1379270.11.peg.1812
Gemmatimonas groenlandica & Gemmatimonas phototrophica	Respiration	Electron donating reactions	NADH ubiquinone oxidoreductase	NADH-ubiquinone oxidoreductase chain K (EC 1.6.5.3)	fig|2732249.4.peg.1157	fig|1379270.11.peg.1811
Gemmatimonas groenlandica & Gemmatimonas phototrophica	Respiration	Electron donating reactions	NADH ubiquinone oxidoreductase	NADH-ubiquinone oxidoreductase chain L (EC 1.6.5.3)	fig|2732249.4.peg.1158	fig|1379270.11.peg.1810
Gemmatimonas groenlandica & Gemmatimonas phototrophica	Respiration	Electron donating reactions	NADH ubiquinone oxidoreductase	NADH-ubiquinone oxidoreductase chain M (EC 1.6.5.3)	fig|2732249.4.peg.1159	fig|1379270.11.peg.1809
Gemmatimonas groenlandica & Gemmatimonas phototrophica	Respiration	Electron donating reactions	NADH ubiquinone oxidoreductase	NADH-ubiquinone oxidoreductase chain N (EC 1.6.5.3)	fig|2732249.4.peg.1160	fig|1379270.11.peg.1808
Gemmatimonas groenlandica & Gemmatimonas phototrophica	Respiration	Electron donating reactions	Respiratory Complex I	Hypothetical transmembrane protein coupled to NADH-ubiquinone oxidoreductase chain 5 homolog	fig|2732249.4.peg.3494	fig|1379270.11.peg.166
Gemmatimonas groenlandica & Gemmatimonas phototrophica	Respiration	Electron donating reactions	Respiratory Complex I	NADH ubiquinone oxidoreductase chain A (EC 1.6.5.3)	fig|2732249.4.peg.1147	fig|1379270.11.peg.1821
Gemmatimonas groenlandica & Gemmatimonas phototrophica	Respiration	Electron donating reactions	Respiratory Complex I	NADH-ubiquinone oxidoreductase chain B (EC 1.6.5.3)	fig|2732249.4.peg.1148	fig|1379270.11.peg.1820
Gemmatimonas groenlandica & Gemmatimonas phototrophica	Respiration	Electron donating reactions	Respiratory Complex I	NADH-ubiquinone oxidoreductase chain C (EC 1.6.5.3)	fig|2732249.4.peg.1149	fig|1379270.11.peg.1819
Gemmatimonas groenlandica & Gemmatimonas phototrophica	Respiration	Electron donating reactions	Respiratory Complex I	NADH-ubiquinone oxidoreductase chain D (EC 1.6.5.3)	fig|2732249.4.peg.1150	fig|1379270.11.peg.1818
Gemmatimonas groenlandica & Gemmatimonas phototrophica	Respiration	Electron donating reactions	Respiratory Complex I	NADH-ubiquinone oxidoreductase chain E (EC 1.6.5.3)	fig|2732249.4.peg.1151	fig|1379270.11.peg.1817
Gemmatimonas groenlandica & Gemmatimonas phototrophica	Respiration	Electron donating reactions	Respiratory Complex I	NADH-ubiquinone oxidoreductase chain F (EC 1.6.5.3)	fig|2732249.4.peg.1152	fig|1379270.11.peg.1816
Gemmatimonas groenlandica & Gemmatimonas phototrophica	Respiration	Electron donating reactions	Respiratory Complex I	NADH-ubiquinone oxidoreductase chain G (EC 1.6.5.3)	fig|2732249.4.peg.1153	fig|1379270.11.peg.1815
Gemmatimonas groenlandica & Gemmatimonas phototrophica	Respiration	Electron donating reactions	Respiratory Complex I	NADH-ubiquinone oxidoreductase chain H (EC 1.6.5.3)	fig|2732249.4.peg.1154	fig|1379270.11.peg.1814
Gemmatimonas groenlandica & Gemmatimonas phototrophica	Respiration	Electron donating reactions	Respiratory Complex I	NADH-ubiquinone oxidoreductase chain I (EC 1.6.5.3)	fig|2732249.4.peg.1155	fig|1379270.11.peg.1813
Gemmatimonas groenlandica & Gemmatimonas phototrophica	Respiration	Electron donating reactions	Respiratory Complex I	NADH-ubiquinone oxidoreductase chain J (EC 1.6.5.3)	fig|2732249.4.peg.1156	fig|1379270.11.peg.1812
Gemmatimonas groenlandica & Gemmatimonas phototrophica	Respiration	Electron donating reactions	Respiratory Complex I	NADH-ubiquinone oxidoreductase chain K (EC 1.6.5.3)	fig|2732249.4.peg.1157	fig|1379270.11.peg.1811
Gemmatimonas groenlandica & Gemmatimonas phototrophica	Respiration	Electron donating reactions	Respiratory Complex I	NADH-ubiquinone oxidoreductase chain L (EC 1.6.5.3)	fig|2732249.4.peg.1158	fig|1379270.11.peg.1810
Gemmatimonas groenlandica & Gemmatimonas phototrophica	Respiration	Electron donating reactions	Respiratory Complex I	NADH-ubiquinone oxidoreductase chain M (EC 1.6.5.3)	fig|2732249.4.peg.1159	fig|1379270.11.peg.1809
Gemmatimonas groenlandica & Gemmatimonas phototrophica	Respiration	Electron donating reactions	Respiratory Complex I	NADH-ubiquinone oxidoreductase chain N (EC 1.6.5.3)	fig|2732249.4.peg.1160	fig|1379270.11.peg.1808
Gemmatimonas groenlandica & Gemmatimonas phototrophica	Respiration	Electron donating reactions	Respiratory dehydrogenases 1	Glucose dehydrogenase, PQQ-dependent (EC 1.1.5.2)	fig|2732249.4.peg.3783	fig|1379270.11.peg.3295
Gemmatimonas groenlandica & Gemmatimonas phototrophica	Respiration	Electron donating reactions	Respiratory dehydrogenases 1	Glucose-methanol-choline (GMC) oxidoreductase:NAD binding site	fig|2732249.4.peg.760	fig|1379270.11.peg.1429
Gemmatimonas groenlandica & Gemmatimonas phototrophica	Respiration	Electron donating reactions	Respiratory dehydrogenases 1	Glycerol-3-phosphate dehydrogenase (EC 1.1.5.3)	fig|2732249.4.peg.4412	fig|1379270.11.peg.3020
Gemmatimonas groenlandica & Gemmatimonas phototrophica	Respiration	Electron donating reactions	Respiratory dehydrogenases 1	NADH dehydrogenase (EC 1.6.99.3)	fig|2732249.4.peg.3402	fig|1379270.11.peg.70
Gemmatimonas groenlandica	Respiration	Electron donating reactions	Respiratory Complex I	NADH dehydrogenase, subunit 5	fig|2732249.4.peg.3493
Gemmatimonas groenlandica & Gemmatimonas phototrophica	Respiration	no subcategory	Biogenesis of c-type cytochromes	ABC transporter involved in cytochrome c biogenesis, ATPase component CcmA	fig|2732249.4.peg.2181	fig|1379270.11.peg.1003
Gemmatimonas groenlandica & Gemmatimonas phototrophica	Respiration	no subcategory	Biogenesis of c-type cytochromes	ABC transporter involved in cytochrome c biogenesis, CcmB subunit	fig|2732249.4.peg.249	fig|1379270.11.peg.2687
Gemmatimonas groenlandica & Gemmatimonas phototrophica	Respiration	no subcategory	Biogenesis of c-type cytochromes	Cytochrome c heme lyase subunit CcmF	fig|2732249.4.peg.2187	fig|1379270.11.peg.996
Gemmatimonas groenlandica & Gemmatimonas phototrophica	Respiration	no subcategory	Biogenesis of c-type cytochromes	Cytochrome c-type biogenesis protein CcdA (DsbD analog)	fig|2732249.4.peg.2042	fig|1379270.11.peg.1111
Gemmatimonas groenlandica & Gemmatimonas phototrophica	Respiration	no subcategory	Biogenesis of c-type cytochromes	Cytochrome c-type biogenesis protein CcmC, putative heme lyase for CcmE	fig|2732249.4.peg.250	fig|1379270.11.peg.2686
Gemmatimonas groenlandica & Gemmatimonas phototrophica	Respiration	no subcategory	Biogenesis of c-type cytochromes	Cytochrome c-type biogenesis protein CcmE, heme chaperone	fig|2732249.4.peg.2188	fig|1379270.11.peg.995
Gemmatimonas groenlandica & Gemmatimonas phototrophica	Respiration	no subcategory	Biogenesis of c-type cytochromes	Cytochrome c-type biogenesis protein DsbD, protein-disulfide reductase (EC 1.8.1.8)	fig|2732249.4.peg.3468	fig|1379270.11.peg.3433
Gemmatimonas groenlandica & Gemmatimonas phototrophica	Respiration	no subcategory	Biogenesis of c-type cytochromes	Periplasmic thiol:disulfide interchange protein DsbA	fig|2732249.4.peg.62	fig|1379270.11.peg.919
Gemmatimonas groenlandica & Gemmatimonas phototrophica	Respiration	no subcategory	Biogenesis of c-type cytochromes	Thiol:disulfide oxidoreductase related to ResA	fig|2732249.4.peg.2384	fig|1379270.11.peg.806
Gemmatimonas groenlandica & Gemmatimonas phototrophica	Respiration	no subcategory	Biogenesis of cbb3-type cytochrome c oxidases	Type cbb3 cytochrome oxidase biogenesis protein CcoG, involved in Cu oxidation	fig|2732249.4.peg.3348	fig|1379270.11.peg.3700
Gemmatimonas groenlandica & Gemmatimonas phototrophica	Respiration	no subcategory	Biogenesis of cbb3-type cytochrome c oxidases	Type cbb3 cytochrome oxidase biogenesis protein CcoI	fig|2732249.4.peg.3345	fig|1379270.11.peg.3703
Gemmatimonas groenlandica & Gemmatimonas phototrophica	Respiration	no subcategory	Biogenesis of cbb3-type cytochrome c oxidases	Type cbb3 cytochrome oxidase biogenesis protein CcoS, involved in heme b insertion	fig|2732249.4.peg.3344	fig|1379270.11.peg.3704
Gemmatimonas groenlandica & Gemmatimonas phototrophica	Respiration	no subcategory	Biogenesis of cytochrome c oxidases	Cytochrome oxidase biogenesis protein Surf1, facilitates heme A insertion	fig|2732249.4.peg.130	fig|1379270.11.peg.2826
Gemmatimonas groenlandica & Gemmatimonas phototrophica	Respiration	no subcategory	Biogenesis of cytochrome c oxidases	Heme A synthase, cytochrome oxidase biogenesis protein Cox15-CtaA	fig|2732249.4.peg.268	fig|1379270.11.peg.3934
Gemmatimonas groenlandica & Gemmatimonas phototrophica	Respiration	no subcategory	Soluble cytochromes and functionally related electron carriers	Ferredoxin, 2Fe-2S	fig|2732249.4.peg.4238	fig|1379270.11.peg.3094
Gemmatimonas groenlandica	Respiration	no subcategory	Biogenesis of c-type cytochromes	Cytochrome c-type biogenesis protein CcmG/DsbE, thiol:disulfide oxidoreductase	fig|2732249.4.peg.3660
Gemmatimonas groenlandica	Respiration	no subcategory	Quinone oxidoreductase family	Putative Zn-dependent oxidoreductase PA5234	fig|2732249.4.peg.4305
Gemmatimonas groenlandica	Respiration	no subcategory	Quinone oxidoreductase family	Putative oxidoreductase SMc00968	fig|2732249.4.peg.4410
Gemmatimonas groenlandica	Respiration	no subcategory	Quinone oxidoreductase family	Quinone oxidoreductase (EC 1.6.5.5)	fig|2732249.4.peg.1322
Gemmatimonas groenlandica	Respiration	no subcategory	Soluble cytochromes and functionally related electron carriers	Putative diheme cytochrome c-553	fig|2732249.4.peg.3932
Gemmatimonas phototrophica	Respiration	no subcategory	Biogenesis of cytochrome c oxidases	Copper metallochaperone, bacterial analog of Cox17 protein		fig|1379270.11.peg.158
Gemmatimonas phototrophica	Respiration	no subcategory	Formate hydrogenase	NAD-dependent formate dehydrogenase gamma subunit		fig|1379270.11.peg.2418
Gemmatimonas groenlandica & Gemmatimonas phototrophica	Secondary Metabolism	Plant Alkaloids	Alkaloid biosynthesis from L-lysine	Deoxyhypusine synthase (EC 2.5.1.46)	fig|2732249.4.peg.711	fig|1379270.11.peg.2236
Gemmatimonas groenlandica & Gemmatimonas phototrophica	Secondary Metabolism	Plant Hormones	Auxin biosynthesis	Anthranilate phosphoribosyltransferase (EC 2.4.2.18)	fig|2732249.4.peg.1077	fig|1379270.11.peg.1889
Gemmatimonas groenlandica & Gemmatimonas phototrophica	Secondary Metabolism	Plant Hormones	Auxin biosynthesis	Aromatic-L-amino-acid decarboxylase (EC 4.1.1.28)	fig|2732249.4.peg.3979	fig|1379270.11.peg.3180
Gemmatimonas groenlandica & Gemmatimonas phototrophica	Secondary Metabolism	Plant Hormones	Auxin biosynthesis	Monoamine oxidase (1.4.3.4)	fig|2732249.4.peg.4103	fig|1379270.11.peg.536
Gemmatimonas groenlandica & Gemmatimonas phototrophica	Secondary Metabolism	Plant Hormones	Auxin biosynthesis	Phosphoribosylanthranilate isomerase (EC 5.3.1.24)	fig|2732249.4.peg.1080	fig|1379270.11.peg.1886
Gemmatimonas groenlandica & Gemmatimonas phototrophica	Secondary Metabolism	Plant Hormones	Auxin biosynthesis	Tryptophan synthase alpha chain (EC 4.2.1.20)	fig|2732249.4.peg.1084	fig|1379270.11.peg.1882
Gemmatimonas groenlandica & Gemmatimonas phototrophica	Secondary Metabolism	Plant Hormones	Auxin biosynthesis	Tryptophan synthase beta chain (EC 4.2.1.20)	fig|2732249.4.peg.1081	fig|1379270.11.peg.1885
Gemmatimonas groenlandica & Gemmatimonas phototrophica	Stress Response	Detoxification	Uptake of selenate and selenite	DedA protein	fig|2732249.4.peg.836	fig|1379270.11.peg.2141
Gemmatimonas groenlandica	Stress Response	Detoxification	Tellurite resistance: Chromosomal determinants	Tellurite resistance protein TehA	fig|2732249.4.peg.60
Gemmatimonas groenlandica & Gemmatimonas phototrophica	Stress Response	Osmotic stress	Osmoregulation	Glycerol uptake facilitator protein	fig|2732249.4.peg.4222	fig|1379270.11.peg.3105
Gemmatimonas groenlandica & Gemmatimonas phototrophica	Stress Response	Osmotic stress	Synthesis of osmoregulated periplasmic glucans	Cyclic beta-1,2-glucan synthase (EC 2.4.1.-)	fig|2732249.4.peg.783	fig|1379270.11.peg.1142
Gemmatimonas groenlandica	Stress Response	Osmotic stress	Osmoregulation	Aquaporin Z	fig|2732249.4.peg.3329
Gemmatimonas groenlandica & Gemmatimonas phototrophica	Stress Response	Oxidative stress	Glutathione: Redox cycle	Glutathione peroxidase (EC 1.11.1.9)	fig|2732249.4.peg.2830	fig|1379270.11.peg.1176
Gemmatimonas groenlandica & Gemmatimonas phototrophica	Stress Response	Oxidative stress	Oxidative stress	Alkyl hydroperoxide reductase subunit C-like protein	fig|2732249.4.peg.61	fig|1379270.11.peg.317
Gemmatimonas groenlandica & Gemmatimonas phototrophica	Stress Response	Oxidative stress	Oxidative stress	Fe2+/Zn2+ uptake regulation proteins	fig|2732249.4.peg.4431	fig|1379270.11.peg.3000
Gemmatimonas groenlandica & Gemmatimonas phototrophica	Stress Response	Oxidative stress	Oxidative stress	Ferric uptake regulation protein	fig|2732249.4.peg.4431	fig|1379270.11.peg.3000
Gemmatimonas groenlandica & Gemmatimonas phototrophica	Stress Response	Oxidative stress	Oxidative stress	Ferric uptake regulation protein FUR	fig|2732249.4.peg.2043	fig|1379270.11.peg.1110
Gemmatimonas groenlandica & Gemmatimonas phototrophica	Stress Response	Oxidative stress	Oxidative stress	Nitrite-sensitive transcriptional repressor NsrR	fig|2732249.4.peg.1472	fig|1379270.11.peg.1540
Gemmatimonas groenlandica & Gemmatimonas phototrophica	Stress Response	Oxidative stress	Oxidative stress	Peroxide stress regulator	fig|2732249.4.peg.4431	fig|1379270.11.peg.3000
Gemmatimonas groenlandica & Gemmatimonas phototrophica	Stress Response	Oxidative stress	Oxidative stress	Superoxide dismutase [Mn] (EC 1.15.1.1)	fig|2732249.4.peg.835	fig|1379270.11.peg.299
Gemmatimonas groenlandica & Gemmatimonas phototrophica	Stress Response	Oxidative stress	Oxidative stress	Transcriptional regulator, Crp/Fnr family	fig|2732249.4.peg.1684	fig|1379270.11.peg.1385
Gemmatimonas groenlandica	Stress Response	Oxidative stress	Oxidative stress	Phytochrome, two-component sensor histidine kinase (EC 2.7.3.-)	fig|2732249.4.peg.2157
Gemmatimonas groenlandica	Stress Response	Oxidative stress	Oxidative stress	Superoxide dismutase [Cu-Zn] precursor (EC 1.15.1.1)	fig|2732249.4.peg.1933
Gemmatimonas groenlandica	Stress Response	Oxidative stress	Oxidative stress	bacteriophytochrome heme oxygenase BphO	fig|2732249.4.peg.4034
Gemmatimonas groenlandica & Gemmatimonas phototrophica	Stress Response	Periplasmic Stress	Periplasmic Stress Response	HtrA protease/chaperone protein	fig|2732249.4.peg.519	fig|1379270.11.peg.2401
Gemmatimonas phototrophica	Stress Response	Periplasmic Stress	Periplasmic Stress Response	Outer membrane protein H precursor		fig|1379270.11.peg.1748
Gemmatimonas groenlandica & Gemmatimonas phototrophica	Stress Response	no subcategory	Bacterial hemoglobins	Hemoglobin-like protein HbO	fig|2732249.4.peg.3822	fig|1379270.11.peg.3252
Gemmatimonas groenlandica & Gemmatimonas phototrophica	Stress Response	no subcategory	Bacterial hemoglobins	diguanylate cyclase/phosphodiesterase (GGDEF & EAL domains) with PAS/PAC sensor(s)	fig|2732249.4.peg.2671	fig|1379270.11.peg.544
Gemmatimonas groenlandica & Gemmatimonas phototrophica	Stress Response	no subcategory	Carbon Starvation	Carbon starvation protein A	fig|2732249.4.peg.433	fig|1379270.11.peg.2517
Gemmatimonas groenlandica & Gemmatimonas phototrophica	Stress Response	no subcategory	Carbon Starvation	Carbon storage regulator	fig|2732249.4.peg.2760	fig|1379270.11.peg.460
Gemmatimonas groenlandica & Gemmatimonas phototrophica	Stress Response	no subcategory	SigmaB stress responce regulation	Anti-sigma B factor antagonist RsbV	fig|2732249.4.peg.987	fig|1379270.11.peg.1980
Gemmatimonas groenlandica	Stress Response	no subcategory	Dimethylarginine metabolism	NG,NG-dimethylarginine dimethylaminohydrolase 1 (EC 3.5.3.18)	fig|2732249.4.peg.3461
Gemmatimonas groenlandica	Stress Response	no subcategory	SigmaB stress responce regulation	Serine phosphatase RsbU, regulator of sigma subunit	fig|2732249.4.peg.2341
Gemmatimonas phototrophica	Stress Response	no subcategory	Bacterial hemoglobins	Copper binding protein, plastocyanin/azurin family		fig|1379270.11.peg.229
Gemmatimonas groenlandica & Gemmatimonas phototrophica	Sulfur Metabolism	no subcategory	Galactosylceramide and Sulfatide metabolism	Arylsulfatase (EC 3.1.6.1)	fig|2732249.4.peg.3765	fig|1379270.11.peg.425
Gemmatimonas groenlandica & Gemmatimonas phototrophica	Sulfur Metabolism	no subcategory	Thioredoxin-disulfide reductase	Alkyl hydroperoxide reductase subunit C-like protein	fig|2732249.4.peg.61	fig|1379270.11.peg.317
Gemmatimonas groenlandica & Gemmatimonas phototrophica	Sulfur Metabolism	no subcategory	Thioredoxin-disulfide reductase	Thiol peroxidase, Bcp-type (EC 1.11.1.15)	fig|2732249.4.peg.409	fig|1379270.11.peg.2542
Gemmatimonas groenlandica & Gemmatimonas phototrophica	Sulfur Metabolism	no subcategory	Thioredoxin-disulfide reductase	Thioredoxin reductase (EC 1.8.1.9)	fig|2732249.4.peg.885	fig|1379270.11.peg.791
Gemmatimonas groenlandica & Gemmatimonas phototrophica	Virulence, Disease and Defense	Invasion and intracellular resistance	Mycobacterium virulence operon involved in DNA transcription	DNA-directed RNA polymerase beta subunit (EC 2.7.7.6)	fig|2732249.4.peg.2118	fig|1379270.11.peg.1025
Gemmatimonas groenlandica & Gemmatimonas phototrophica	Virulence, Disease and Defense	Invasion and intracellular resistance	Mycobacterium virulence operon involved in DNA transcription	DNA-directed RNA polymerase beta&#39; subunit (EC 2.7.7.6)	fig|2732249.4.peg.2117	fig|1379270.11.peg.1026
Gemmatimonas groenlandica & Gemmatimonas phototrophica	Virulence, Disease and Defense	Invasion and intracellular resistance	Mycobacterium virulence operon involved in protein synthesis (LSU ribosomal proteins)	LSU ribosomal protein L20p	fig|2732249.4.peg.996	fig|1379270.11.peg.1971
Gemmatimonas groenlandica & Gemmatimonas phototrophica	Virulence, Disease and Defense	Invasion and intracellular resistance	Mycobacterium virulence operon involved in protein synthesis (LSU ribosomal proteins)	LSU ribosomal protein L35p	fig|2732249.4.peg.995	fig|1379270.11.peg.1972
Gemmatimonas groenlandica & Gemmatimonas phototrophica	Virulence, Disease and Defense	Invasion and intracellular resistance	Mycobacterium virulence operon involved in protein synthesis (LSU ribosomal proteins)	Translation initiation factor 3	fig|2732249.4.peg.994	fig|1379270.11.peg.1973
Gemmatimonas groenlandica & Gemmatimonas phototrophica	Virulence, Disease and Defense	Invasion and intracellular resistance	Mycobacterium virulence operon involved in protein synthesis (SSU ribosomal proteins)	SSU ribosomal protein S12p (S23e)	fig|2732249.4.peg.2113	fig|1379270.11.peg.1029
Gemmatimonas groenlandica & Gemmatimonas phototrophica	Virulence, Disease and Defense	Invasion and intracellular resistance	Mycobacterium virulence operon involved in protein synthesis (SSU ribosomal proteins)	SSU ribosomal protein S7p (S5e)	fig|2732249.4.peg.2112	fig|1379270.11.peg.1030
Gemmatimonas groenlandica & Gemmatimonas phototrophica	Virulence, Disease and Defense	Invasion and intracellular resistance	Mycobacterium virulence operon involved in protein synthesis (SSU ribosomal proteins)	Translation elongation factor G	fig|2732249.4.peg.2106	fig|1379270.11.peg.1037
Gemmatimonas groenlandica & Gemmatimonas phototrophica	Virulence, Disease and Defense	Invasion and intracellular resistance	Mycobacterium virulence operon involved in protein synthesis (SSU ribosomal proteins)	Translation elongation factor Tu	fig|2732249.4.peg.2105	fig|1379270.11.peg.1038
Gemmatimonas groenlandica & Gemmatimonas phototrophica	Virulence, Disease and Defense	Invasion and intracellular resistance	Mycobacterium virulence operon possibly involved in quinolinate biosynthesis	L-aspartate oxidase (EC 1.4.3.16)	fig|2732249.4.peg.2610	fig|1379270.11.peg.595
Gemmatimonas groenlandica & Gemmatimonas phototrophica	Virulence, Disease and Defense	Invasion and intracellular resistance	Mycobacterium virulence operon possibly involved in quinolinate biosynthesis	Quinolinate phosphoribosyltransferase [decarboxylating] (EC 2.4.2.19)	fig|2732249.4.peg.2608	fig|1379270.11.peg.597
Gemmatimonas groenlandica & Gemmatimonas phototrophica	Virulence, Disease and Defense	Invasion and intracellular resistance	Mycobacterium virulence operon possibly involved in quinolinate biosynthesis	Quinolinate synthetase (EC 2.5.1.72)	fig|2732249.4.peg.2609	fig|1379270.11.peg.596
Gemmatimonas groenlandica & Gemmatimonas phototrophica	Virulence, Disease and Defense	Resistance to antibiotics and toxic compounds	Beta-lactamase	Beta-lactamase (EC 3.5.2.6)	fig|2732249.4.peg.603	fig|1379270.11.peg.3615
Gemmatimonas groenlandica & Gemmatimonas phototrophica	Virulence, Disease and Defense	Resistance to antibiotics and toxic compounds	Beta-lactamase	Metal-dependent hydrolases of the beta-lactamase superfamily I	fig|2732249.4.peg.1808	fig|1379270.11.peg.1267
Gemmatimonas groenlandica & Gemmatimonas phototrophica	Virulence, Disease and Defense	Resistance to antibiotics and toxic compounds	Beta-lactamase	Metal-dependent hydrolases of the beta-lactamase superfamily III	fig|2732249.4.peg.1675	fig|1379270.11.peg.1393
Gemmatimonas groenlandica & Gemmatimonas phototrophica	Virulence, Disease and Defense	Resistance to antibiotics and toxic compounds	Cobalt-zinc-cadmium resistance	Cobalt-zinc-cadmium resistance protein	fig|2732249.4.peg.768	fig|1379270.11.peg.2193
Gemmatimonas groenlandica & Gemmatimonas phototrophica	Virulence, Disease and Defense	Resistance to antibiotics and toxic compounds	Cobalt-zinc-cadmium resistance	DNA-binding heavy metal response regulator	fig|2732249.4.peg.857	fig|1379270.11.peg.2110
Gemmatimonas groenlandica & Gemmatimonas phototrophica	Virulence, Disease and Defense	Resistance to antibiotics and toxic compounds	Copper homeostasis	CopG protein	fig|2732249.4.peg.3353	fig|1379270.11.peg.3695
Gemmatimonas groenlandica & Gemmatimonas phototrophica	Virulence, Disease and Defense	Resistance to antibiotics and toxic compounds	Copper homeostasis	Copper-translocating P-type ATPase (EC 3.6.3.4)	fig|2732249.4.peg.350	fig|1379270.11.peg.2603
Gemmatimonas groenlandica & Gemmatimonas phototrophica	Virulence, Disease and Defense	Resistance to antibiotics and toxic compounds	Copper homeostasis	Cytochrome c heme lyase subunit CcmF	fig|2732249.4.peg.2187	fig|1379270.11.peg.996
Gemmatimonas groenlandica & Gemmatimonas phototrophica	Virulence, Disease and Defense	Resistance to antibiotics and toxic compounds	Copper homeostasis	Multicopper oxidase	fig|2732249.4.peg.1996	fig|1379270.11.peg.1443
Gemmatimonas groenlandica & Gemmatimonas phototrophica	Virulence, Disease and Defense	Resistance to antibiotics and toxic compounds	Copper homeostasis: copper tolerance	Cytoplasmic copper homeostasis protein CutC	fig|2732249.4.peg.1832	fig|1379270.11.peg.1244
Gemmatimonas groenlandica & Gemmatimonas phototrophica	Virulence, Disease and Defense	Resistance to antibiotics and toxic compounds	Mercuric reductase	Mercuric ion reductase (EC 1.16.1.1)	fig|2732249.4.peg.1556	fig|1379270.11.peg.3784
Gemmatimonas groenlandica & Gemmatimonas phototrophica	Virulence, Disease and Defense	Resistance to antibiotics and toxic compounds	Mercury resistance operon	Mercuric ion reductase (EC 1.16.1.1)	fig|2732249.4.peg.1556	fig|1379270.11.peg.3784
Gemmatimonas groenlandica & Gemmatimonas phototrophica	Virulence, Disease and Defense	Resistance to antibiotics and toxic compounds	Resistance to fluoroquinolones	DNA gyrase subunit A (EC 5.99.1.3)	fig|2732249.4.peg.2547	fig|1379270.11.peg.649
Gemmatimonas groenlandica & Gemmatimonas phototrophica	Virulence, Disease and Defense	Resistance to antibiotics and toxic compounds	Resistance to fluoroquinolones	DNA gyrase subunit B (EC 5.99.1.3)	fig|2732249.4.peg.2195	fig|1379270.11.peg.990
Gemmatimonas groenlandica	Virulence, Disease and Defense	Resistance to antibiotics and toxic compounds	Beta-lactamase	Beta-lactamase class C and other penicillin binding proteins	fig|2732249.4.peg.681
Gemmatimonas groenlandica	Virulence, Disease and Defense	Resistance to antibiotics and toxic compounds	Cobalt-zinc-cadmium resistance	Heavy metal RND efflux outer membrane protein, CzcC family	fig|2732249.4.peg.230
Gemmatimonas groenlandica	Virulence, Disease and Defense	Resistance to antibiotics and toxic compounds	Cobalt-zinc-cadmium resistance	Probable Co/Zn/Cd efflux system membrane fusion protein	fig|2732249.4.peg.701
Gemmatimonas groenlandica	Virulence, Disease and Defense	Resistance to antibiotics and toxic compounds	Cobalt-zinc-cadmium resistance	Transcriptional regulator, MerR family	fig|2732249.4.peg.3862
Gemmatimonas groenlandica	Virulence, Disease and Defense	Resistance to antibiotics and toxic compounds	Mercuric reductase	PF00070 family, FAD-dependent NAD(P)-disulphide oxidoreductase	fig|2732249.4.peg.1314
Gemmatimonas groenlandica	Virulence, Disease and Defense	Resistance to antibiotics and toxic compounds	Zinc resistance	Response regulator of zinc sigma-54-dependent two-component system	fig|2732249.4.peg.2147
Gemmatimonas phototrophica	Virulence, Disease and Defense	Resistance to antibiotics and toxic compounds	Beta-lactamase	Metal-dependent hydrolases of the beta-lactamase superfamily II		fig|1379270.11.peg.2370
Gemmatimonas phototrophica	Virulence, Disease and Defense	Resistance to antibiotics and toxic compounds	Copper homeostasis	Copper tolerance protein		fig|1379270.11.peg.2784
Gemmatimonas phototrophica	Virulence, Disease and Defense	Resistance to antibiotics and toxic compounds	Copper homeostasis: copper tolerance	Copper homeostasis protein CutF precursor		fig|1379270.11.peg.3828
Gemmatimonas phototrophica	Virulence, Disease and Defense	Resistance to antibiotics and toxic compounds	Resistance to chromium compounds	Chromate transport protein ChrA		fig|1379270.11.peg.2844
